# Supplementary material for: 6,12-Bis[(tri­cyclo­hexyl­sil­yl)ethyn­yl]indeno­[1,2-b]fluorene
Source: Acta Crystallogr Sect E Struct Rep Online. 2013 May 15;69(Pt 6):o890. doi: 10.1107/S160053681301218X (PMC3685047; doi:10.1107/S160053681301218X)
Supplement: Supplementary file 1 [file e-69-0o890-sup1.cif]

##############################################################################
#                                                                            #
# This CIF contains the data in a paper accepted for publication in          #
# Acta Crystallographica Section E. It conforms to the requirements of       #
# Notes for Authors for Acta Crystallographica Section E, and has been       #
# peer reviewed under the auspices of the IUCr Commission on Journals.       #
#                                                                            #
# Full details of the Crystallographic Information File format               #
# are given in the paper "The Crystallographic Information File (CIF):       #
# a New Standard Archive File for Crystallography" by S. R. Hall, F. H.      #
# Allen and I. D. Brown [Acta Cryst. (1991), A47, 655-685].                  #
#                                                                            #
# The current version of the core CIF dictionary is obtainable from          #
# ftp://ftp.iucr.org/pub/cif_core.dic.                                       #
#                                                                            #
# Software is freely available for graphical display of the structure(s)     #
# in this CIF. For information consult the CIF software page                 #
# http://www.iucr.org/resources/cif/software.                                #
#                                                                            #
# This file may be used for bona fide research purposes within the           #
# scientific community so long as proper attribution is given to the journal # 
# article from which it was obtained.                                        #
#                                                                            #
##############################################################################
data_I
_audit_creation_method     SHELXTL
_chemical_name_systematic
;
6,12-Bis[(tricyclohexylsilyl)ethynyl]indeno[1,2-<i>b</i>]fluorene
;
_chemical_name_common     ?
_chemical_formula_moiety     'C60 H76 Si2'
_chemical_formula_sum     'C60 H76 Si2'
_chemical_formula_iupac     'C60 H76 Si2'
_chemical_formula_weight     853.39
_chemical_melting_point     ?
_symmetry_cell_setting     monoclinic
_symmetry_space_group_name_H-M     'C 2/c'
_symmetry_space_group_name_Hall     '-C 2yc'
loop_
    _symmetry_equiv_pos_as_xyz
    'x, y, z'
    '-x, y, -z+1/2'
    'x+1/2, y+1/2, z'
    '-x+1/2, y+1/2, -z+1/2'
    '-x, -y, -z'
    'x, -y, z-1/2'
    '-x+1/2, -y+1/2, -z'
    'x+1/2, -y+1/2, z-1/2'
_cell_length_a     20.219(7)
_cell_length_b     7.246(2)
_cell_length_c     33.885(11)
_cell_angle_alpha     90.00
_cell_angle_beta     103.017(7)
_cell_angle_gamma     90.00
_cell_volume     4837(3)
_cell_formula_units_Z     4
_cell_measurement_reflns_used     547
_cell_measurement_theta_min     2.64
_cell_measurement_theta_max     15.40
_cell_measurement_temperature     193(2)
_exptl_crystal_description     block
_exptl_crystal_colour     purple
_exptl_crystal_size_max     0.08
_exptl_crystal_size_mid     0.03
_exptl_crystal_size_min     0.01
_exptl_crystal_density_diffrn     1.172
_exptl_crystal_density_meas     ?
_exptl_crystal_density_method     'not measured'
_exptl_crystal_F_000     1856
_exptl_absorpt_coefficient_mu     0.112
_exptl_absorpt_correction_type     multi-scan
_exptl_absorpt_process_details     '(SADABS; Bruker, 2000)'
_exptl_absorpt_correction_T_min     0.9911
_exptl_absorpt_correction_T_max     0.9989
_exptl_special_details     ?
_diffrn_ambient_temperature     193(2)
_diffrn_radiation_type     MoK\a
_diffrn_radiation_wavelength     0.71073
_diffrn_radiation_source     'fine-focus sealed tube'
_diffrn_radiation_monochromator     graphite
_diffrn_measurement_device_type     'Bruker APEX CCD area-detector'
_diffrn_measurement_method     '\f and \w scans'
_diffrn_detector_area_resol_mean     ?
_diffrn_reflns_number     22528
_diffrn_reflns_av_R_equivalents     0.1756
_diffrn_reflns_av_sigmaI/netI     0.1455
_diffrn_reflns_theta_min     2.07
_diffrn_reflns_theta_max     25.00
_diffrn_reflns_theta_full     25.00
_diffrn_measured_fraction_theta_max     1.000
_diffrn_measured_fraction_theta_full     1.000
_diffrn_reflns_limit_h_min     -24
_diffrn_reflns_limit_h_max     24
_diffrn_reflns_limit_k_min     -8
_diffrn_reflns_limit_k_max     8
_diffrn_reflns_limit_l_min     -40
_diffrn_reflns_limit_l_max     40
_diffrn_standards_number     0
_diffrn_standards_interval_count     .
_diffrn_standards_interval_time     .
_diffrn_standards_decay_%     ?
_refine_special_details
;
Refinement of <i>F</i>^2^ against ALL reflections. The weighted <i>R</i>-factor
<i>wR</i> and goodness of fit <i>S</i> are based on <i>F</i>^2^, conventional
<i>R</i>-factors <i>R</i> are based on <i>F</i>, with <i>F</i> set to zero for
negative <i>F</i>^2^. The threshold expression of <i>F</i>^2^ >
\s(<i>F</i>^2^) is used only for calculating <i>R</i>-factors(gt) <i>etc</i>.
and is not relevant to the choice of reflections for refinement.
<i>R</i>-factors based on <i>F</i>^2^ are statistically about twice as large
as those based on <i>F</i>, and <i>R</i>- factors based on ALL data will be
even larger.
;
_reflns_number_total     4268
_reflns_number_gt     2181
_reflns_threshold_expression     I>2\s(I)
_refine_ls_structure_factor_coef     Fsqd
_refine_ls_matrix_type     full
_refine_ls_R_factor_all     0.1672
_refine_ls_R_factor_gt     0.0761
_refine_ls_wR_factor_gt     0.1195
_refine_ls_wR_factor_ref     0.1506
_refine_ls_goodness_of_fit_ref     1.006
_refine_ls_restrained_S_all     1.006
_refine_ls_number_reflns     4268
_refine_ls_number_parameters     280
_refine_ls_number_restraints     0
_refine_ls_hydrogen_treatment     constr
_refine_ls_weighting_scheme     calc
_refine_ls_weighting_details
                 'calc w=1/[\s^2^(Fo^2^)+(0.0419P)^2^] where P=(Fo^2^+2Fc^2^)/3'
_atom_sites_solution_hydrogens     geom
_atom_sites_solution_primary     direct
_atom_sites_solution_secondary     difmap
_refine_ls_shift/su_max     0.001
_refine_ls_shift/su_mean     0.000
_refine_diff_density_max     0.265
_refine_diff_density_min     -0.282
_refine_ls_extinction_method     none
_refine_ls_extinction_coef     ?
loop_
    _atom_type_symbol
    _atom_type_description
    _atom_type_scat_dispersion_real
    _atom_type_scat_dispersion_imag
    _atom_type_scat_source
    'C' 'C' 0.0033 0.0016
                         'International Tables Vol C Tables 4.2.6.8 and 6.1.1.4'
    'H' 'H' 0.0000 0.0000
                         'International Tables Vol C Tables 4.2.6.8 and 6.1.1.4'
    'Si' 'Si' 0.0817 0.0704
                         'International Tables Vol C Tables 4.2.6.8 and 6.1.1.4'
_computing_data_collection     'SMART (Bruker, 2000)'
_computing_cell_refinement     'SAINT (Bruker, 2000)'
_computing_data_reduction     'SAINT (Bruker, 2000)'
_computing_structure_solution     'XS in SHELXTL (Sheldrick, 2008)'
_computing_structure_refinement     'XL in SHELXTL (Sheldrick, 2008)'
_computing_molecular_graphics     'XP in SHELXTL (Sheldrick, 2008)'
_computing_publication_material     'SHELXTL (Sheldrick, 2008)'
loop_
    _atom_site_type_symbol
    _atom_site_label
    _atom_site_fract_x
    _atom_site_fract_y
    _atom_site_fract_z
    _atom_site_U_iso_or_equiv
    _atom_site_adp_type
    _atom_site_calc_flag
    _atom_site_refinement_flags
    _atom_site_occupancy
    _atom_site_symmetry_multiplicity
    _atom_site_disorder_assembly
    _atom_site_disorder_group
    Si Si1 0.64679(6) 0.27756(16) 0.85715(3) 0.0270(3) Uani d . 1 1 . .
    C C1 0.5070(2) 0.1499(5) 0.97336(11) 0.0288(10) Uani d . 1 1 . .
    H H1A 0.5123 0.2479 0.9557 0.035 Uiso calc R 1 1 . .
    C C2 0.5493(2) -0.0092(5) 0.97752(11) 0.0246(10) Uani d . 1 1 . .
    C C3 0.5413(2) -0.1567(5) 1.00438(11) 0.0260(10) Uani d . 1 1 . .
    C C4 0.5924(2) -0.2973(6) 1.00215(11) 0.0286(10) Uani d . 1 1 . .
    C C5 0.63048(19) -0.2320(5) 0.97507(10) 0.0244(9) Uani d . 1 1 . .
    C C6 0.60219(19) -0.0535(5) 0.95896(11) 0.0249(10) Uani d . 1 1 . .
    C C7 0.6839(2) -0.3316(6) 0.96734(12) 0.0347(11) Uani d . 1 1 . .
    H H7A 0.7103 -0.2852 0.9496 0.042 Uiso calc R 1 1 . .
    C C8 0.6983(2) -0.5026(6) 0.98614(13) 0.0391(12) Uani d . 1 1 . .
    H H8A 0.7350 -0.5739 0.9812 0.047 Uiso calc R 1 1 . .
    C C9 0.6603(2) -0.5689(6) 1.01174(13) 0.0415(12) Uani d . 1 1 . .
    H H9A 0.6703 -0.6870 1.0238 0.050 Uiso calc R 1 1 . .
    C C10 0.6070(2) -0.4658(6) 1.02035(12) 0.0362(11) Uani d . 1 1 . .
    H H10A 0.5813 -0.5116 1.0385 0.043 Uiso calc R 1 1 . .
    C C11 0.6207(2) 0.0464(5) 0.92737(12) 0.0270(10) Uani d . 1 1 . .
    C C12 0.63409(19) 0.1298(6) 0.89918(12) 0.0280(10) Uani d . 1 1 . .
    C C13 0.6609(2) 0.1232(5) 0.81513(11) 0.0298(10) Uani d . 1 1 . .
    H H13A 0.7043 0.0559 0.8263 0.036 Uiso calc R 1 1 . .
    C C14 0.6076(2) -0.0260(6) 0.80074(13) 0.0441(13) Uani d . 1 1 . .
    H H14A 0.6024 -0.1011 0.8243 0.053 Uiso calc R 1 1 . .
    H H14B 0.5634 0.0337 0.7893 0.053 Uiso calc R 1 1 . .
    C C15 0.6257(3) -0.1525(6) 0.76890(13) 0.0506(14) Uani d . 1 1 . .
    H H15A 0.6669 -0.2239 0.7812 0.061 Uiso calc R 1 1 . .
    H H15B 0.5882 -0.2411 0.7595 0.061 Uiso calc R 1 1 . .
    C C16 0.6381(2) -0.0457(6) 0.73328(13) 0.0490(13) Uani d . 1 1 . .
    H H16A 0.5952 0.0117 0.7186 0.059 Uiso calc R 1 1 . .
    H H16B 0.6539 -0.1307 0.7144 0.059 Uiso calc R 1 1 . .
    C C17 0.6908(3) 0.1026(7) 0.74695(13) 0.0551(14) Uani d . 1 1 . .
    H H17A 0.6956 0.1765 0.7232 0.066 Uiso calc R 1 1 . .
    H H17B 0.7351 0.0436 0.7584 0.066 Uiso calc R 1 1 . .
    C C18 0.6726(2) 0.2297(6) 0.77841(12) 0.0451(13) Uani d . 1 1 . .
    H H18A 0.6310 0.2994 0.7660 0.054 Uiso calc R 1 1 . .
    H H18B 0.7098 0.3198 0.7874 0.054 Uiso calc R 1 1 . .
    C C19 0.72462(19) 0.4184(5) 0.87874(12) 0.0272(10) Uani d . 1 1 . .
    H H19A 0.7183 0.4628 0.9056 0.033 Uiso calc R 1 1 . .
    C C20 0.7901(2) 0.3061(5) 0.88827(12) 0.0336(11) Uani d . 1 1 . .
    H H20A 0.7841 0.1995 0.9054 0.040 Uiso calc R 1 1 . .
    H H20B 0.7990 0.2574 0.8627 0.040 Uiso calc R 1 1 . .
    C C21 0.8510(2) 0.4179(6) 0.90996(13) 0.0396(12) Uani d . 1 1 . .
    H H21A 0.8924 0.3405 0.9141 0.048 Uiso calc R 1 1 . .
    H H21B 0.8446 0.4559 0.9369 0.048 Uiso calc R 1 1 . .
    C C22 0.8603(2) 0.5878(6) 0.88565(13) 0.0415(12) Uani d . 1 1 . .
    H H22A 0.8988 0.6617 0.9010 0.050 Uiso calc R 1 1 . .
    H H22B 0.8714 0.5494 0.8599 0.050 Uiso calc R 1 1 . .
    C C23 0.7967(2) 0.7052(6) 0.87667(13) 0.0435(12) Uani d . 1 1 . .
    H H23A 0.8033 0.8104 0.8593 0.052 Uiso calc R 1 1 . .
    H H23B 0.7887 0.7557 0.9023 0.052 Uiso calc R 1 1 . .
    C C24 0.7351(2) 0.5942(5) 0.85547(13) 0.0372(12) Uani d . 1 1 . .
    H H24A 0.7405 0.5593 0.8281 0.045 Uiso calc R 1 1 . .
    H H24B 0.6941 0.6726 0.8521 0.045 Uiso calc R 1 1 . .
    C C25 0.5693(2) 0.4297(6) 0.84335(12) 0.0308(11) Uani d . 1 1 . .
    H H25A 0.5749 0.5091 0.8202 0.037 Uiso calc R 1 1 . .
    C C26 0.5644(2) 0.5583(6) 0.87825(13) 0.0390(12) Uani d . 1 1 . .
    H H26A 0.6055 0.6367 0.8847 0.047 Uiso calc R 1 1 . .
    H H26B 0.5634 0.4832 0.9025 0.047 Uiso calc R 1 1 . .
    C C27 0.5016(2) 0.6826(6) 0.86891(15) 0.0476(13) Uani d . 1 1 . .
    H H27A 0.4994 0.7555 0.8933 0.057 Uiso calc R 1 1 . .
    H H27B 0.5053 0.7699 0.8470 0.057 Uiso calc R 1 1 . .
    C C28 0.4383(2) 0.5714(6) 0.85617(15) 0.0498(13) Uani d . 1 1 . .
    H H28A 0.3988 0.6555 0.8489 0.060 Uiso calc R 1 1 . .
    H H28B 0.4321 0.4938 0.8791 0.060 Uiso calc R 1 1 . .
    C C29 0.4407(2) 0.4491(7) 0.82035(15) 0.0549(14) Uani d . 1 1 . .
    H H29A 0.4420 0.5270 0.7965 0.066 Uiso calc R 1 1 . .
    H H29B 0.3992 0.3725 0.8137 0.066 Uiso calc R 1 1 . .
    C C30 0.5032(2) 0.3236(6) 0.82947(14) 0.0494(14) Uani d . 1 1 . .
    H H30A 0.4986 0.2343 0.8508 0.059 Uiso calc R 1 1 . .
    H H30B 0.5051 0.2526 0.8048 0.059 Uiso calc R 1 1 . .
loop_
    _atom_site_aniso_label
    _atom_site_aniso_U_11
    _atom_site_aniso_U_22
    _atom_site_aniso_U_33
    _atom_site_aniso_U_12
    _atom_site_aniso_U_13
    _atom_site_aniso_U_23
    Si1 0.0259(7) 0.0320(7) 0.0262(6) 0.0027(6) 0.0122(5) 0.0036(6)
    C1 0.032(3) 0.028(3) 0.027(2) -0.006(2) 0.007(2) 0.0055(19)
    C2 0.026(2) 0.026(2) 0.022(2) -0.001(2) 0.0062(19) 0.0042(19)
    C3 0.028(2) 0.028(2) 0.023(2) -0.003(2) 0.009(2) 0.0007(19)
    C4 0.034(3) 0.029(3) 0.025(2) -0.002(2) 0.009(2) 0.003(2)
    C5 0.026(2) 0.027(2) 0.020(2) 0.000(2) 0.0050(18) -0.0040(19)
    C6 0.024(2) 0.030(3) 0.022(2) -0.003(2) 0.009(2) -0.003(2)
    C7 0.035(3) 0.043(3) 0.029(3) 0.002(2) 0.011(2) -0.001(2)
    C8 0.040(3) 0.045(3) 0.033(3) 0.009(2) 0.010(2) -0.004(2)
    C9 0.050(3) 0.037(3) 0.038(3) 0.013(2) 0.011(3) 0.004(2)
    C10 0.042(3) 0.038(3) 0.031(3) 0.001(2) 0.014(2) 0.005(2)
    C11 0.026(2) 0.027(3) 0.029(2) 0.002(2) 0.009(2) -0.002(2)
    C12 0.024(2) 0.032(3) 0.028(3) 0.001(2) 0.007(2) 0.000(2)
    C13 0.029(3) 0.033(3) 0.028(2) 0.005(2) 0.010(2) 0.004(2)
    C14 0.051(3) 0.041(3) 0.047(3) 0.000(2) 0.026(3) -0.005(2)
    C15 0.071(4) 0.043(3) 0.040(3) 0.002(3) 0.016(3) -0.009(2)
    C16 0.061(3) 0.053(3) 0.035(3) 0.010(3) 0.014(3) -0.007(3)
    C17 0.067(4) 0.068(4) 0.039(3) -0.001(3) 0.032(3) -0.005(3)
    C18 0.063(3) 0.052(3) 0.027(2) -0.009(3) 0.025(2) -0.006(2)
    C19 0.029(2) 0.031(3) 0.024(2) 0.002(2) 0.011(2) 0.001(2)
    C20 0.037(3) 0.036(3) 0.031(3) 0.003(2) 0.012(2) 0.002(2)
    C21 0.030(3) 0.047(3) 0.041(3) -0.006(2) 0.005(2) 0.002(2)
    C22 0.029(3) 0.056(3) 0.042(3) -0.008(2) 0.012(2) 0.004(2)
    C23 0.042(3) 0.042(3) 0.049(3) -0.009(3) 0.016(2) 0.002(3)
    C24 0.032(3) 0.033(3) 0.046(3) -0.001(2) 0.009(2) 0.009(2)
    C25 0.029(3) 0.033(3) 0.033(3) 0.002(2) 0.014(2) 0.001(2)
    C26 0.026(3) 0.035(3) 0.055(3) 0.001(2) 0.008(2) -0.011(2)
    C27 0.029(3) 0.040(3) 0.078(4) 0.005(2) 0.020(3) -0.009(3)
    C28 0.032(3) 0.051(3) 0.069(4) 0.010(2) 0.016(3) -0.006(3)
    C29 0.033(3) 0.064(4) 0.065(4) 0.005(3) 0.006(3) -0.013(3)
    C30 0.031(3) 0.053(3) 0.059(3) 0.014(2) -0.001(2) -0.019(3)
_geom_special_details
;
All e.s.d.'s (except the e.s.d. in the dihedral angle between two l.s. planes)
are estimated using the full covariance matrix. The cell e.s.d.'s are taken
into account individually in the estimation of e.s.d.'s in distances, angles
and torsion angles; correlations between e.s.d.'s in cell parameters are only
used when they are defined by crystal symmetry. An approximate (isotropic)
treatment of cell e.s.d.'s is used for estimating e.s.d.'s involving l.s.
planes.
;
loop_
    _geom_bond_atom_site_label_1
    _geom_bond_atom_site_label_2
    _geom_bond_site_symmetry_2
    _geom_bond_distance
    _geom_bond_publ_flag
    Si1 C12 . 1.845(4) ?
    Si1 C19 . 1.880(4) ?
    Si1 C13 . 1.882(4) ?
    Si1 C25 . 1.887(4) ?
    C1 C3 5_657 1.364(5) ?
    C1 C2 . 1.423(5) ?
    C1 H1A . 0.9500 ?
    C2 C6 . 1.395(5) ?
    C2 C3 . 1.437(5) ?
    C3 C1 5_657 1.364(5) ?
    C3 C4 . 1.465(5) ?
    C4 C10 . 1.370(5) ?
    C4 C5 . 1.406(5) ?
    C5 C7 . 1.372(5) ?
    C5 C6 . 1.469(5) ?
    C6 C11 . 1.411(5) ?
    C7 C8 . 1.394(5) ?
    C7 H7A . 0.9500 ?
    C8 C9 . 1.370(5) ?
    C8 H8A . 0.9500 ?
    C9 C10 . 1.394(5) ?
    C9 H9A . 0.9500 ?
    C10 H10A . 0.9500 ?
    C11 C12 . 1.211(5) ?
    C13 C14 . 1.528(5) ?
    C13 C18 . 1.528(5) ?
    C13 H13A . 1.0000 ?
    C14 C15 . 1.522(5) ?
    C14 H14A . 0.9900 ?
    C14 H14B . 0.9900 ?
    C15 C16 . 1.502(6) ?
    C15 H15A . 0.9900 ?
    C15 H15B . 0.9900 ?
    C16 C17 . 1.510(6) ?
    C16 H16A . 0.9900 ?
    C16 H16B . 0.9900 ?
    C17 C18 . 1.515(5) ?
    C17 H17A . 0.9900 ?
    C17 H17B . 0.9900 ?
    C18 H18A . 0.9900 ?
    C18 H18B . 0.9900 ?
    C19 C20 . 1.525(5) ?
    C19 C24 . 1.537(5) ?
    C19 H19A . 1.0000 ?
    C20 C21 . 1.519(5) ?
    C20 H20A . 0.9900 ?
    C20 H20B . 0.9900 ?
    C21 C22 . 1.516(5) ?
    C21 H21A . 0.9900 ?
    C21 H21B . 0.9900 ?
    C22 C23 . 1.514(5) ?
    C22 H22A . 0.9900 ?
    C22 H22B . 0.9900 ?
    C23 C24 . 1.521(5) ?
    C23 H23A . 0.9900 ?
    C23 H23B . 0.9900 ?
    C24 H24A . 0.9900 ?
    C24 H24B . 0.9900 ?
    C25 C30 . 1.521(5) ?
    C25 C26 . 1.527(5) ?
    C25 H25A . 1.0000 ?
    C26 C27 . 1.530(5) ?
    C26 H26A . 0.9900 ?
    C26 H26B . 0.9900 ?
    C27 C28 . 1.492(6) ?
    C27 H27A . 0.9900 ?
    C27 H27B . 0.9900 ?
    C28 C29 . 1.512(6) ?
    C28 H28A . 0.9900 ?
    C28 H28B . 0.9900 ?
    C29 C30 . 1.531(5) ?
    C29 H29A . 0.9900 ?
    C29 H29B . 0.9900 ?
    C30 H30A . 0.9900 ?
    C30 H30B . 0.9900 ?
loop_
    _geom_angle_atom_site_label_1
    _geom_angle_atom_site_label_2
    _geom_angle_atom_site_label_3
    _geom_angle_site_symmetry_1
    _geom_angle_site_symmetry_3
    _geom_angle
    _geom_angle_publ_flag
    C12 Si1 C19 . . 105.33(18) ?
    C12 Si1 C13 . . 108.07(18) ?
    C19 Si1 C13 . . 111.14(18) ?
    C12 Si1 C25 . . 106.13(18) ?
    C19 Si1 C25 . . 110.79(18) ?
    C13 Si1 C25 . . 114.77(19) ?
    C3 C1 C2 5_657 . 117.7(4) ?
    C3 C1 H1A 5_657 . 121.2 ?
    C2 C1 H1A . . 121.2 ?
    C6 C2 C1 . . 130.3(4) ?
    C6 C2 C3 . . 108.7(3) ?
    C1 C2 C3 . . 121.0(3) ?
    C1 C3 C2 5_657 . 121.3(4) ?
    C1 C3 C4 5_657 . 131.0(4) ?
    C2 C3 C4 . . 107.7(3) ?
    C10 C4 C5 . . 120.0(4) ?
    C10 C4 C3 . . 132.8(4) ?
    C5 C4 C3 . . 107.2(3) ?
    C7 C5 C4 . . 121.1(4) ?
    C7 C5 C6 . . 130.5(4) ?
    C4 C5 C6 . . 108.3(3) ?
    C2 C6 C11 . . 125.8(4) ?
    C2 C6 C5 . . 108.0(3) ?
    C11 C6 C5 . . 125.9(3) ?
    C5 C7 C8 . . 118.3(4) ?
    C5 C7 H7A . . 120.9 ?
    C8 C7 H7A . . 120.9 ?
    C9 C8 C7 . . 120.8(4) ?
    C9 C8 H8A . . 119.6 ?
    C7 C8 H8A . . 119.6 ?
    C8 C9 C10 . . 121.0(4) ?
    C8 C9 H9A . . 119.5 ?
    C10 C9 H9A . . 119.5 ?
    C4 C10 C9 . . 118.8(4) ?
    C4 C10 H10A . . 120.6 ?
    C9 C10 H10A . . 120.6 ?
    C12 C11 C6 . . 177.3(4) ?
    C11 C12 Si1 . . 173.1(4) ?
    C14 C13 C18 . . 109.0(3) ?
    C14 C13 Si1 . . 116.4(3) ?
    C18 C13 Si1 . . 113.2(3) ?
    C14 C13 H13A . . 105.8 ?
    C18 C13 H13A . . 105.8 ?
    Si1 C13 H13A . . 105.8 ?
    C15 C14 C13 . . 112.8(4) ?
    C15 C14 H14A . . 109.0 ?
    C13 C14 H14A . . 109.0 ?
    C15 C14 H14B . . 109.0 ?
    C13 C14 H14B . . 109.0 ?
    H14A C14 H14B . . 107.8 ?
    C16 C15 C14 . . 111.7(4) ?
    C16 C15 H15A . . 109.3 ?
    C14 C15 H15A . . 109.3 ?
    C16 C15 H15B . . 109.3 ?
    C14 C15 H15B . . 109.3 ?
    H15A C15 H15B . . 107.9 ?
    C15 C16 C17 . . 110.7(4) ?
    C15 C16 H16A . . 109.5 ?
    C17 C16 H16A . . 109.5 ?
    C15 C16 H16B . . 109.5 ?
    C17 C16 H16B . . 109.5 ?
    H16A C16 H16B . . 108.1 ?
    C16 C17 C18 . . 112.5(4) ?
    C16 C17 H17A . . 109.1 ?
    C18 C17 H17A . . 109.1 ?
    C16 C17 H17B . . 109.1 ?
    C18 C17 H17B . . 109.1 ?
    H17A C17 H17B . . 107.8 ?
    C17 C18 C13 . . 111.8(4) ?
    C17 C18 H18A . . 109.2 ?
    C13 C18 H18A . . 109.2 ?
    C17 C18 H18B . . 109.2 ?
    C13 C18 H18B . . 109.2 ?
    H18A C18 H18B . . 107.9 ?
    C20 C19 C24 . . 109.7(3) ?
    C20 C19 Si1 . . 113.8(3) ?
    C24 C19 Si1 . . 116.7(3) ?
    C20 C19 H19A . . 105.1 ?
    C24 C19 H19A . . 105.1 ?
    Si1 C19 H19A . . 105.1 ?
    C21 C20 C19 . . 112.9(3) ?
    C21 C20 H20A . . 109.0 ?
    C19 C20 H20A . . 109.0 ?
    C21 C20 H20B . . 109.0 ?
    C19 C20 H20B . . 109.0 ?
    H20A C20 H20B . . 107.8 ?
    C20 C21 C22 . . 110.9(3) ?
    C20 C21 H21A . . 109.5 ?
    C22 C21 H21A . . 109.5 ?
    C20 C21 H21B . . 109.5 ?
    C22 C21 H21B . . 109.5 ?
    H21A C21 H21B . . 108.1 ?
    C23 C22 C21 . . 111.2(3) ?
    C23 C22 H22A . . 109.4 ?
    C21 C22 H22A . . 109.4 ?
    C23 C22 H22B . . 109.4 ?
    C21 C22 H22B . . 109.4 ?
    H22A C22 H22B . . 108.0 ?
    C22 C23 C24 . . 111.5(4) ?
    C22 C23 H23A . . 109.3 ?
    C24 C23 H23A . . 109.3 ?
    C22 C23 H23B . . 109.3 ?
    C24 C23 H23B . . 109.3 ?
    H23A C23 H23B . . 108.0 ?
    C23 C24 C19 . . 112.9(3) ?
    C23 C24 H24A . . 109.0 ?
    C19 C24 H24A . . 109.0 ?
    C23 C24 H24B . . 109.0 ?
    C19 C24 H24B . . 109.0 ?
    H24A C24 H24B . . 107.8 ?
    C30 C25 C26 . . 110.1(3) ?
    C30 C25 Si1 . . 113.8(3) ?
    C26 C25 Si1 . . 111.1(3) ?
    C30 C25 H25A . . 107.2 ?
    C26 C25 H25A . . 107.2 ?
    Si1 C25 H25A . . 107.2 ?
    C25 C26 C27 . . 113.2(4) ?
    C25 C26 H26A . . 108.9 ?
    C27 C26 H26A . . 108.9 ?
    C25 C26 H26B . . 108.9 ?
    C27 C26 H26B . . 108.9 ?
    H26A C26 H26B . . 107.7 ?
    C28 C27 C26 . . 111.1(4) ?
    C28 C27 H27A . . 109.4 ?
    C26 C27 H27A . . 109.4 ?
    C28 C27 H27B . . 109.4 ?
    C26 C27 H27B . . 109.4 ?
    H27A C27 H27B . . 108.0 ?
    C27 C28 C29 . . 111.6(4) ?
    C27 C28 H28A . . 109.3 ?
    C29 C28 H28A . . 109.3 ?
    C27 C28 H28B . . 109.3 ?
    C29 C28 H28B . . 109.3 ?
    H28A C28 H28B . . 108.0 ?
    C28 C29 C30 . . 111.2(4) ?
    C28 C29 H29A . . 109.4 ?
    C30 C29 H29A . . 109.4 ?
    C28 C29 H29B . . 109.4 ?
    C30 C29 H29B . . 109.4 ?
    H29A C29 H29B . . 108.0 ?
    C25 C30 C29 . . 112.9(4) ?
    C25 C30 H30A . . 109.0 ?
    C29 C30 H30A . . 109.0 ?
    C25 C30 H30B . . 109.0 ?
    C29 C30 H30B . . 109.0 ?
    H30A C30 H30B . . 107.8 ?
loop_
    _geom_torsion_atom_site_label_1
    _geom_torsion_atom_site_label_2
    _geom_torsion_atom_site_label_3
    _geom_torsion_atom_site_label_4
    _geom_torsion_site_symmetry_1
    _geom_torsion_site_symmetry_2
    _geom_torsion_site_symmetry_3
    _geom_torsion_site_symmetry_4
    _geom_torsion
    _geom_torsion_publ_flag
    C3 C1 C2 C6 5_657 . . . -179.9(4) ?
    C3 C1 C2 C3 5_657 . . . -0.3(6) ?
    C6 C2 C3 C1 . . . 5_657 180.0(4) ?
    C1 C2 C3 C1 . . . 5_657 0.3(6) ?
    C6 C2 C3 C4 . . . . 0.4(4) ?
    C1 C2 C3 C4 . . . . -179.3(3) ?
    C1 C3 C4 C10 5_657 . . . 2.0(8) ?
    C2 C3 C4 C10 . . . . -178.5(4) ?
    C1 C3 C4 C5 5_657 . . . -178.5(4) ?
    C2 C3 C4 C5 . . . . 1.1(4) ?
    C10 C4 C5 C7 . . . . -2.1(6) ?
    C3 C4 C5 C7 . . . . 178.3(4) ?
    C10 C4 C5 C6 . . . . 177.6(4) ?
    C3 C4 C5 C6 . . . . -2.0(4) ?
    C1 C2 C6 C11 . . . . -7.7(7) ?
    C3 C2 C6 C11 . . . . 172.6(4) ?
    C1 C2 C6 C5 . . . . 178.1(4) ?
    C3 C2 C6 C5 . . . . -1.6(4) ?
    C7 C5 C6 C2 . . . . -178.0(4) ?
    C4 C5 C6 C2 . . . . 2.3(4) ?
    C7 C5 C6 C11 . . . . 7.8(7) ?
    C4 C5 C6 C11 . . . . -171.9(4) ?
    C4 C5 C7 C8 . . . . 1.9(6) ?
    C6 C5 C7 C8 . . . . -177.8(4) ?
    C5 C7 C8 C9 . . . . -0.2(6) ?
    C7 C8 C9 C10 . . . . -1.4(7) ?
    C5 C4 C10 C9 . . . . 0.6(6) ?
    C3 C4 C10 C9 . . . . -179.9(4) ?
    C8 C9 C10 C4 . . . . 1.1(7) ?
    C2 C6 C11 C12 . . . . -69(9) ?
    C5 C6 C11 C12 . . . . 104(9) ?
    C6 C11 C12 Si1 . . . . 75(10) ?
    C19 Si1 C12 C11 . . . . 99(3) ?
    C13 Si1 C12 C11 . . . . -142(3) ?
    C25 Si1 C12 C11 . . . . -19(3) ?
    C12 Si1 C13 C14 . . . . 52.9(4) ?
    C19 Si1 C13 C14 . . . . 168.0(3) ?
    C25 Si1 C13 C14 . . . . -65.3(4) ?
    C12 Si1 C13 C18 . . . . -179.6(3) ?
    C19 Si1 C13 C18 . . . . -64.5(4) ?
    C25 Si1 C13 C18 . . . . 62.2(4) ?
    C18 C13 C14 C15 . . . . 54.6(5) ?
    Si1 C13 C14 C15 . . . . -175.9(3) ?
    C13 C14 C15 C16 . . . . -55.5(5) ?
    C14 C15 C16 C17 . . . . 53.9(5) ?
    C15 C16 C17 C18 . . . . -54.7(5) ?
    C16 C17 C18 C13 . . . . 55.9(5) ?
    C14 C13 C18 C17 . . . . -54.4(5) ?
    Si1 C13 C18 C17 . . . . 174.3(3) ?
    C12 Si1 C19 C20 . . . . 69.1(3) ?
    C13 Si1 C19 C20 . . . . -47.7(3) ?
    C25 Si1 C19 C20 . . . . -176.5(3) ?
    C12 Si1 C19 C24 . . . . -161.5(3) ?
    C13 Si1 C19 C24 . . . . 81.7(3) ?
    C25 Si1 C19 C24 . . . . -47.1(3) ?
    C24 C19 C20 C21 . . . . 53.6(4) ?
    Si1 C19 C20 C21 . . . . -173.6(3) ?
    C19 C20 C21 C22 . . . . -56.2(5) ?
    C20 C21 C22 C23 . . . . 56.1(5) ?
    C21 C22 C23 C24 . . . . -55.3(5) ?
    C22 C23 C24 C19 . . . . 54.2(5) ?
    C20 C19 C24 C23 . . . . -52.4(5) ?
    Si1 C19 C24 C23 . . . . 176.3(3) ?
    C12 Si1 C25 C30 . . . . -60.6(3) ?
    C19 Si1 C25 C30 . . . . -174.4(3) ?
    C13 Si1 C25 C30 . . . . 58.7(4) ?
    C12 Si1 C25 C26 . . . . 64.3(3) ?
    C19 Si1 C25 C26 . . . . -49.5(3) ?
    C13 Si1 C25 C26 . . . . -176.4(3) ?
    C30 C25 C26 C27 . . . . -52.0(5) ?
    Si1 C25 C26 C27 . . . . -179.0(3) ?
    C25 C26 C27 C28 . . . . 54.7(5) ?
    C26 C27 C28 C29 . . . . -55.9(5) ?
    C27 C28 C29 C30 . . . . 56.0(6) ?
    C26 C25 C30 C29 . . . . 51.8(5) ?
    Si1 C25 C30 C29 . . . . 177.3(3) ?
    C28 C29 C30 C25 . . . . -54.4(5) ?
data_global
_journal_date_recd_electronic     2013-02-25
_journal_date_accepted     2013-05-03
_journal_name_full     'Acta Crystallographica, Section E'
_journal_year     2013
_journal_volume     69
_journal_issue      6
_journal_page_first     o890
_journal_page_last     o890
_journal_paper_category     QO
_journal_paper_doi     10.1107/S160053681301218X
_journal_coeditor_code     PK2470
_publ_contact_author_name     'Michael M. Haley'
_publ_contact_author_address
;
Department of Chemistry and Materials Science Institute
University of Oregon
Eugene, Oregon 97403-1253, USA
;
_publ_contact_author_email     'haley@uoregon.edu'
_publ_contact_author_fax     ?
_publ_contact_author_phone     '541-346-0456'
_publ_section_title
;
6,12-Bis[(tricyclohexylsilyl)ethynyl]indeno[1,2-<i>b</i>]fluorene
;
loop_
    _publ_author_name
    _publ_author_address
    'Rose, Bradley D.'
;
Department of Chemistry and Materials Science Institute
University of Oregon
Eugene, Oregon 97403-1253, USA
;
    'Zakharov, Lev N.'
;
CAMCOR, University of Oregon, 1443 East 13th Avenue, Eugene,
Oregon 97403, USA
;
    'Haley, Michael M.'
;
Department of Chemistry and Materials Science Institute
University of Oregon
Eugene, Oregon 97403-1253, USA
;
