# Supplementary material for: 6,12-Bis[(tri­cyclo­hexyl­sil­yl)ethyn­yl]indeno­[1,2-b]fluorene
Source: Acta Crystallogr Sect E Struct Rep Online. 2013 May 15;69(Pt 6):o890. doi: 10.1107/S160053681301218X (PMC3685047; doi:10.1107/S160053681301218X)
Supplement: Supplementary file 2 [file e-69-0o890-Isup2.hkl]

# 
# h,k,l, Fc-squared, Fo-squared, sigma(Fo-squared) and status flag 
# 
data_I
_shelx_title ' mh85 in C2/c' 
_shelx_refln_list_code          4 
_shelx_F_calc_maximum      404.39 
_exptl_crystal_F_000      1856.00 
_reflns_d_resolution_high  0.8409 
 
loop_ 
 _symmetry_equiv_pos_as_xyz 
 'x, y, z' 
 '-x, y, -z+1/2' 
 'x+1/2, y+1/2, z' 
 '-x+1/2, y+1/2, -z+1/2' 
 '-x, -y, -z' 
 'x, -y, z-1/2' 
 '-x+1/2, -y+1/2, -z' 
 'x+1/2, -y+1/2, z-1/2' 
 
_cell_length_a    20.2191 
_cell_length_b     7.2461 
_cell_length_c    33.8850 
_cell_angle_alpha  90.000 
_cell_angle_beta  103.017 
_cell_angle_gamma  90.000 
 
_shelx_F_squared_multiplier     1.000 
 
loop_ 
 _refln_index_h 
 _refln_index_k 
 _refln_index_l 
 _refln_F_squared_calc 
 _refln_F_squared_meas 
 _refln_F_squared_sigma 
 _refln_observed_status 
   2   0   0      369.91      235.99     57.17 o 
   4   0   0    74873.09    73991.83    918.53 o 
   6   0   0    13207.52    13018.91    541.35 o 
   8   0   0     3162.89     3580.08    231.39 o 
  10   0   0      252.61      141.07    116.50 o 
  12   0   0      710.78      662.05    156.11 o 
  14   0   0    13982.19    12166.47    453.63 o 
  16   0   0     1247.69      438.20    330.36 o 
  18   0   0      556.83      215.52    300.73 o 
  20   0   0     4202.14     3174.80    595.91 o 
  22   0   0      419.80      272.78    379.10 o 
   1   1   0     1309.73     1198.70     65.69 o 
   3   1   0    25208.33    26935.74    263.05 o 
   5   1   0     6723.77     7155.47    178.69 o 
   7   1   0    51090.37    53257.46    594.21 o 
   9   1   0     2548.65     2612.15    157.85 o 
  11   1   0     1652.66     1660.12    144.32 o 
  13   1   0     6101.36     5767.94    246.83 o 
  15   1   0      144.72      134.91    134.01 o 
  17   1   0     1624.84     1696.32    310.56 o 
  19   1   0        4.14     -157.90    205.83 o 
  21   1   0      214.71       96.78    237.73 o 
  23   1   0      783.99      909.54    403.69 o 
   0   2   0     3371.06     3326.66    231.60 o 
   2   2   0     3313.14     3471.00    134.10 o 
   4   2   0     5691.04     6100.54    187.10 o 
   6   2   0    48248.53    48451.61    481.57 o 
   8   2   0     5031.42     5463.25    213.31 o 
  10   2   0     2022.22     2723.24    179.35 o 
  12   2   0      996.79     1105.54    137.04 o 
  14   2   0     2506.42     2922.39    236.92 o 
  16   2   0      688.30      673.72    223.80 o 
  18   2   0     1780.25     1011.26    308.41 o 
  20   2   0      279.97      193.42    230.82 o 
  22   2   0      921.93     1019.33    308.15 o 
   1   3   0       67.98       24.52    108.12 o 
   3   3   0      492.08      546.71     98.24 o 
   5   3   0     1346.59     1524.46    136.77 o 
   7   3   0     4192.16     4350.25    211.10 o 
   9   3   0      816.75      768.22    130.65 o 
  11   3   0      629.16      892.14    139.64 o 
  13   3   0      665.46      681.61    146.40 o 
  15   3   0      543.25      549.79    169.39 o 
  17   3   0       14.73     -204.97    267.17 o 
  19   3   0       68.95      -42.71    198.98 o 
  21   3   0     1129.99      739.09    298.24 o 
   0   4   0     2450.49     2121.95    188.59 o 
   2   4   0       43.73       -7.80     74.75 o 
   4   4   0     2893.35     3260.19    179.76 o 
   6   4   0      366.60      474.37    100.80 o 
   8   4   0      267.20      292.19    105.35 o 
  10   4   0       23.69      135.23    103.56 o 
  12   4   0      532.74      469.06    136.86 o 
  14   4   0       44.86      116.87    139.22 o 
  16   4   0       92.96       24.72    322.08 o 
  18   4   0       53.22       59.94    210.90 o 
  20   4   0      466.17      775.89    355.11 o 
   1   5   0      894.76      753.23    167.79 o 
   3   5   0     2065.74     2075.70    228.81 o 
   5   5   0       10.00      114.76    133.68 o 
   7   5   0     8293.40     8198.68    343.94 o 
   9   5   0       41.02     -100.58    114.51 o 
  11   5   0      924.00      858.07    175.76 o 
  13   5   0      664.07      933.58    198.50 o 
  15   5   0      301.12      319.53    189.89 o 
  17   5   0     1354.56     1714.50    328.78 o 
  19   5   0        5.60      299.30    266.97 o 
   0   6   0      608.34      481.93    247.69 o 
   2   6   0     1886.36     1712.39    240.42 o 
   4   6   0     2222.51     2246.70    289.82 o 
   6   6   0      161.37      134.47    146.68 o 
   8   6   0      108.40     -161.70    140.68 o 
  10   6   0     4041.71     4138.22    340.12 o 
  12   6   0       91.39      316.02    190.82 o 
  14   6   0     1117.19     1416.23    292.67 o 
  16   6   0      234.37      200.08    508.07 o 
   1   7   0     2927.19     2829.72    409.31 o 
   3   7   0      102.40      249.95    229.13 o 
   5   7   0      139.43      243.73    219.90 o 
   7   7   0       91.63      461.39    239.19 o 
   9   7   0      924.46      968.74    273.48 o 
  11   7   0      820.25      554.37    287.47 o 
  13   7   0     1802.11     1903.60    422.37 o 
   0   8   0      738.21     1065.70    553.07 o 
   2   8   0       52.31     -199.03    204.19 o 
   4   8   0       36.10      311.50    241.46 o 
   6   8   0      362.07      216.36    222.05 o 
   8   8   0       53.67      316.76    237.14 o 
 -23   1   1       41.37      -96.93    272.37 o 
 -21   1   1     1503.45     1807.76    355.05 o 
 -19   1   1      200.33      476.43    233.04 o 
 -17   1   1      968.61     1193.60    301.02 o 
 -15   1   1     5261.18     5112.34    336.61 o 
 -13   1   1      112.17      262.98     90.87 o 
 -11   1   1     3809.52     3690.11    188.83 o 
  -9   1   1      255.22      324.76     90.47 o 
  -7   1   1     8963.02     9290.99    215.13 o 
  -5   1   1       66.17       68.88     84.10 o 
  -3   1   1    26652.66    26928.55    306.93 o 
  -1   1   1     5378.17     5233.70     99.96 o 
   1   1   1     5044.88     4570.82    101.15 o 
   3   1   1     3574.10     3717.10    125.80 o 
   5   1   1    23288.86    21899.75    368.19 o 
   7   1   1      847.00      806.17    117.94 o 
   9   1   1    14026.68    14508.53    303.50 o 
  11   1   1     1620.92     1809.11    153.62 o 
  13   1   1     3800.07     4197.67    223.08 o 
  15   1   1     1967.85     2113.07    261.14 o 
  17   1   1      818.92      905.97    262.63 o 
  19   1   1        0.09       67.08    217.10 o 
  21   1   1       81.00     -284.59    224.72 o 
  23   1   1       81.97      207.53    248.93 o 
 -22   2   1        8.42      171.61    239.90 o 
 -20   2   1        0.08      413.97    254.96 o 
 -18   2   1      552.27      223.08    236.30 o 
 -16   2   1      754.41      667.63    246.42 o 
 -14   2   1      457.22      460.75    130.85 o 
 -12   2   1     1774.72     2517.42    181.64 o 
 -10   2   1        8.99       64.10     85.23 o 
  -8   2   1     3851.14     4026.75    191.21 o 
  -6   2   1       40.47       48.71     85.84 o 
  -4   2   1       32.76       36.63     88.65 o 
  -2   2   1     1195.73     1168.19    100.31 o 
   0   2   1      602.89      721.55     90.49 o 
   2   2   1     3748.39     3862.56    141.05 o 
   4   2   1     5979.67     6315.31    188.38 o 
   6   2   1     2604.80     3224.03    167.58 o 
   8   2   1      426.91      208.17    100.52 o 
  10   2   1       22.59        2.42     83.52 o 
  12   2   1       97.88       72.08     91.03 o 
  14   2   1      535.26      520.46    153.91 o 
  16   2   1      146.70      -83.82    151.77 o 
  18   2   1      785.99     1278.32    291.35 o 
  20   2   1       55.03       91.63    220.81 o 
  22   2   1        1.01      388.65    305.82 o 
 -21   3   1     1358.30     1840.04    347.58 o 
 -19   3   1      218.35      -46.50    206.57 o 
 -17   3   1      949.92      879.43    260.41 o 
 -15   3   1      142.72      -72.96    140.38 o 
 -13   3   1     1075.25     1006.48    162.17 o 
 -11   3   1      565.19      524.28    113.33 o 
  -9   3   1      234.90      199.47     98.10 o 
  -7   3   1     1421.85     1391.55    152.53 o 
  -5   3   1        0.43      -16.55     77.68 o 
  -3   3   1      782.90      654.40     99.56 o 
  -1   3   1       49.00      133.75     75.37 o 
   1   3   1     3588.52     3606.60    150.73 o 
   3   3   1     1872.99     1849.40    133.31 o 
   5   3   1     1732.29     1990.69    147.24 o 
   7   3   1     3945.41     4134.11    206.19 o 
   9   3   1      496.56      617.90    126.14 o 
  11   3   1      304.93      237.45     98.56 o 
  13   3   1      239.45      431.97    130.73 o 
  15   3   1        2.24      132.25    138.71 o 
  17   3   1        2.36      120.34    174.96 o 
  19   3   1      953.30      731.41    324.41 o 
  21   3   1       36.15      643.74    250.41 o 
 -20   4   1       10.12      122.85    446.91 o 
 -18   4   1      194.53       88.58    214.86 o 
 -16   4   1       63.26       25.21    156.74 o 
 -14   4   1       17.22      160.08    134.28 o 
 -12   4   1     1367.33     1419.43    168.22 o 
 -10   4   1        0.27       57.10    104.59 o 
  -8   4   1     4079.07     4357.14    234.53 o 
  -6   4   1      361.82      357.48     96.18 o 
  -4   4   1       26.08       14.87     78.18 o 
  -2   4   1      230.04      295.65     82.35 o 
   0   4   1      384.17      246.80     80.22 o 
   2   4   1      117.37      119.43     80.27 o 
   4   4   1      273.63      278.73     93.96 o 
   6   4   1     1982.76     1855.13    158.74 o 
   8   4   1      479.86      648.87    121.96 o 
  10   4   1     3348.62     3322.97    270.79 o 
  12   4   1      500.79      312.09    186.67 o 
  14   4   1     1611.03     1356.97    223.08 o 
  16   4   1       13.67       33.30    178.64 o 
  18   4   1       60.34     -122.26    178.50 o 
  20   4   1       86.07      171.53    384.42 o 
 -19   5   1      184.81      277.83    310.46 o 
 -17   5   1      138.01      178.19    286.10 o 
 -15   5   1       93.47      347.63    284.81 o 
 -13   5   1        5.77      108.86    155.23 o 
 -11   5   1     1815.82     2078.09    219.13 o 
  -9   5   1       62.43      145.36    123.04 o 
  -7   5   1     2056.78     2418.54    246.21 o 
  -5   5   1      140.80      214.40    140.39 o 
  -3   5   1     1797.89     1839.51    215.86 o 
  -1   5   1      554.64      723.10    160.04 o 
   1   5   1       96.09       96.17    130.62 o 
   3   5   1        4.47       20.00    134.33 o 
   5   5   1      384.05      534.08    135.71 o 
   7   5   1     1318.27     1682.78    186.31 o 
   9   5   1      153.01      267.27    162.68 o 
  11   5   1      139.86      244.06    217.78 o 
  13   5   1       80.52       65.80    150.96 o 
  15   5   1       17.01      108.66    218.74 o 
  17   5   1        2.11      430.03    248.57 o 
 -16   6   1       18.85      179.51    376.54 o 
 -14   6   1      648.04      642.64    419.02 o 
 -12   6   1      332.34      527.82    205.95 o 
 -10   6   1      539.08      264.20    157.63 o 
  -8   6   1     2332.74     2349.06    262.06 o 
  -6   6   1       20.01      -56.70    141.26 o 
  -4   6   1     3750.64     3631.84    312.75 o 
  -2   6   1      114.53      -91.03    132.14 o 
   0   6   1     2597.50     2503.62    272.60 o 
   2   6   1     1146.94     1135.32    204.17 o 
   4   6   1       59.54      263.88    157.50 o 
   6   6   1     1229.04     1153.63    229.53 o 
   8   6   1      145.57       50.63    154.48 o 
  10   6   1     1003.55      696.26    200.21 o 
  12   6   1      611.49      464.78    205.77 o 
  14   6   1      114.05      -54.94    239.12 o 
  16   6   1      904.35      643.28    302.53 o 
 -13   7   1      136.17      772.14    263.86 o 
 -11   7   1       31.58      204.68    282.57 o 
  -9   7   1      141.13      436.21    212.75 o 
  -7   7   1      472.50      434.48    222.11 o 
  -5   7   1        6.33     -195.79    256.58 o 
  -3   7   1       14.47       97.67    183.83 o 
  -1   7   1     1050.96      858.75    296.23 o 
   1   7   1       24.91      234.94    220.38 o 
   3   7   1     2643.33     3320.88    428.99 o 
   5   7   1       10.78       56.27    205.45 o 
   7   7   1       57.43      -62.22    195.07 o 
   9   7   1        0.75       54.13    231.56 o 
  11   7   1        0.34      295.81    318.67 o 
  13   7   1        1.02     -229.49    271.55 o 
  -8   8   1      151.95       93.33    230.08 o 
  -6   8   1      105.18      210.64    228.42 o 
  -4   8   1      706.10      967.63    367.29 o 
  -2   8   1      474.93      574.86    379.15 o 
   0   8   1        0.49      -33.02    260.41 o 
   2   8   1      477.90      580.82    369.28 o 
   4   8   1      143.85      -22.36    230.54 o 
   6   8   1      952.08     1580.26    315.55 o 
   8   8   1       29.59       61.52    224.23 o 
 -22   0   2       14.76      319.58    337.13 o 
 -20   0   2      818.87      761.73    366.81 o 
 -18   0   2     1104.60      836.95    391.86 o 
 -16   0   2      121.90      320.96    301.37 o 
 -14   0   2     7949.92     7641.50    370.51 o 
 -12   0   2       45.53       96.64    115.71 o 
 -10   0   2       31.41       76.20    155.66 o 
  -8   0   2      347.29      355.10    131.25 o 
  -6   0   2     2836.19     2361.58    164.47 o 
  -4   0   2        1.54       70.20     82.20 o 
  -2   0   2    10170.14    11742.79    227.86 o 
   2   0   2    54616.07    55418.02    503.75 o 
   4   0   2        2.94     -127.76     85.17 o 
   6   0   2     9673.82     8867.23    272.62 o 
   8   0   2     1626.64     1516.65    172.45 o 
  10   0   2     7275.85     7063.13    308.52 o 
  12   0   2     6896.93     6902.63    336.92 o 
  14   0   2       23.92      512.34    220.85 o 
  16   0   2      502.22      606.54    342.85 o 
  18   0   2      771.40     1076.30    405.14 o 
  20   0   2       38.33      130.10    317.66 o 
  22   0   2     1171.21     1725.94    523.59 o 
 -23   1   2      438.84      474.18    291.51 o 
 -21   1   2        4.39      -24.47    237.97 o 
 -19   1   2        4.11      143.69    232.63 o 
 -17   1   2     1388.14     1481.51    303.31 o 
 -15   1   2     4695.84     4311.22    304.37 o 
 -13   1   2       71.20       51.55    103.35 o 
 -11   1   2     8883.08     9369.16    267.95 o 
  -9   1   2       39.79       15.10     87.58 o 
  -7   1   2       20.83      -82.03     75.15 o 
  -5   1   2       37.18       60.64     80.87 o 
  -3   1   2    11442.12    11550.72    176.25 o 
  -1   1   2    15079.17    13932.54    150.23 o 
   1   1   2     5527.71     4890.62    114.93 o 
   3   1   2   143857.91   156095.33    786.25 o 
   5   1   2     3165.10     3450.33    146.80 o 
   7   1   2      693.09      618.65    108.58 o 
   9   1   2     1267.42     1322.29    125.24 o 
  11   1   2      201.57      101.86    118.92 o 
  13   1   2     1451.16     1258.73    143.05 o 
  15   1   2     1341.84     1158.68    270.78 o 
  17   1   2        3.60       71.18    199.70 o 
  19   1   2      431.39      667.84    280.44 o 
  21   1   2      285.03     -322.31    214.88 o 
 -22   2   2      274.54      196.35    337.79 o 
 -20   2   2        9.27      -59.92    213.41 o 
 -18   2   2        8.65      241.91    220.14 o 
 -16   2   2      514.37      738.69    201.97 o 
 -14   2   2       58.08      216.44    120.34 o 
 -12   2   2     2490.77     2793.18    183.58 o 
 -10   2   2      175.23      394.76     91.09 o 
  -8   2   2    23869.57    24709.50    374.41 o 
  -6   2   2     3718.53     4054.99    174.62 o 
  -4   2   2     1567.37     1575.02    130.99 o 
  -2   2   2       25.88      -36.21     71.91 o 
   0   2   2     1570.54     1657.55    121.78 o 
   2   2   2     5156.81     5123.90    153.90 o 
   4   2   2       29.63      -87.24     78.96 o 
   6   2   2    27783.14    28598.63    383.06 o 
   8   2   2    25087.78    27492.28    404.98 o 
  10   2   2      269.27      324.70    100.48 o 
  12   2   2     3210.77     3457.43    211.27 o 
  14   2   2     1246.62     1602.85    188.74 o 
  16   2   2     2262.73     2288.94    301.85 o 
  18   2   2     1107.00     1137.33    276.87 o 
  20   2   2     1682.80     1366.88    312.96 o 
  22   2   2     1386.28     1430.28    348.96 o 
 -21   3   2      754.91      424.09    259.80 o 
 -19   3   2       21.72      145.04    233.23 o 
 -17   3   2      621.61      473.28    239.18 o 
 -15   3   2      673.32      517.96    154.43 o 
 -13   3   2        0.00     -159.67    106.45 o 
 -11   3   2      258.93      487.05    111.01 o 
  -9   3   2     2203.57     2247.01    172.30 o 
  -7   3   2     1862.92     1983.61    157.54 o 
  -5   3   2     1021.15     1153.41    122.33 o 
  -3   3   2     1713.82     1856.13    136.62 o 
  -1   3   2     7837.28     7359.98    222.60 o 
   1   3   2     1391.98     1269.26    113.63 o 
   3   3   2     1027.14     1148.25    115.89 o 
   5   3   2      693.93      679.59    107.73 o 
   7   3   2     1247.89     1266.65    149.99 o 
   9   3   2     3748.93     4371.50    229.13 o 
  11   3   2      985.72     1167.64    141.58 o 
  13   3   2      390.96      410.17    122.38 o 
  15   3   2      127.98      -28.81    170.53 o 
  17   3   2        0.66      -88.01    177.34 o 
  19   3   2      494.76      453.37    248.57 o 
  21   3   2      160.95       85.84    253.81 o 
 -20   4   2       80.88     -121.41    213.48 o 
 -18   4   2      665.76      712.25    257.29 o 
 -16   4   2       46.40      -40.06    149.66 o 
 -14   4   2        5.45       27.40    150.90 o 
 -12   4   2       43.81      181.08    125.70 o 
 -10   4   2      557.37      575.39    124.19 o 
  -8   4   2     3077.05     3174.03    203.37 o 
  -6   4   2      394.62      304.86     94.42 o 
  -4   4   2      664.90      629.76    105.90 o 
  -2   4   2     3278.27     3363.12    162.16 o 
   0   4   2      810.47     1049.94    103.70 o 
   2   4   2      253.66      308.05     82.07 o 
   4   4   2      108.07       92.61     81.72 o 
   6   4   2     5516.14     5414.29    236.05 o 
   8   4   2     1022.65     1125.60    144.05 o 
  10   4   2      220.38      213.04    116.22 o 
  12   4   2     1713.01     1557.48    180.87 o 
  14   4   2      188.94      174.90    173.39 o 
  16   4   2      651.08      421.60    200.21 o 
  18   4   2      437.60        8.92    222.41 o 
  20   4   2       66.31      394.76    450.83 o 
 -19   5   2       80.77      251.96    255.38 o 
 -17   5   2       50.18      -59.05    220.65 o 
 -15   5   2      849.61      837.58    220.92 o 
 -13   5   2       63.86       91.68    152.74 o 
 -11   5   2      621.85      409.07    153.14 o 
  -9   5   2      528.21      565.94    159.75 o 
  -7   5   2     3584.30     3582.86    312.95 o 
  -5   5   2      498.95      570.85    159.60 o 
  -3   5   2      299.13       87.16    132.89 o 
  -1   5   2      321.03      514.48    140.54 o 
   1   5   2      403.48      377.79    154.36 o 
   3   5   2      162.61      -31.94    102.99 o 
   5   5   2     3812.17     3732.11    254.94 o 
   7   5   2       35.24      -17.58    114.05 o 
   9   5   2      465.82      149.22    141.90 o 
  11   5   2     1164.97     1213.89    203.19 o 
  13   5   2      495.57      817.96    227.82 o 
  15   5   2      157.20      476.29    235.40 o 
  17   5   2        1.99      -83.83    205.77 o 
 -16   6   2       37.72      207.88    266.05 o 
 -14   6   2       13.33      306.56    280.25 o 
 -12   6   2      599.26      695.47    284.24 o 
 -10   6   2       84.97      398.32    193.05 o 
  -8   6   2     3823.07     3563.34    351.79 o 
  -6   6   2      117.58      272.47    170.33 o 
  -4   6   2      522.64      230.86    148.91 o 
  -2   6   2      440.38      236.58    165.88 o 
   0   6   2     1029.71      969.14    200.63 o 
   2   6   2       26.55       71.82    154.87 o 
   4   6   2     1627.77     1896.73    329.69 o 
   6   6   2       12.04        9.19    200.02 o 
   8   6   2      488.42      568.13    185.38 o 
  10   6   2       94.14      265.31    171.26 o 
  12   6   2      263.50      534.31    214.84 o 
  14   6   2      439.17      111.33    228.12 o 
  16   6   2       65.15      110.14    248.62 o 
 -13   7   2      888.74      765.11    262.28 o 
 -11   7   2      644.73      722.00    255.03 o 
  -9   7   2     1399.69     1361.07    272.38 o 
  -7   7   2       42.90     -218.15    157.36 o 
  -5   7   2     1238.47     1660.46    279.14 o 
  -3   7   2      724.22      848.01    244.51 o 
  -1   7   2     2088.86     2104.36    323.96 o 
   1   7   2     3172.99     2821.61    397.19 o 
   3   7   2     1149.00      930.36    237.07 o 
   5   7   2       20.53       55.42    209.47 o 
   7   7   2        0.39      -39.46    223.93 o 
   9   7   2      246.68      536.97    269.15 o 
  11   7   2      198.35     -324.58    273.29 o 
  13   7   2      510.68      523.43    656.75 o 
  -8   8   2      249.95     -266.32    213.49 o 
  -6   8   2        5.35      -49.62    225.87 o 
  -4   8   2     1346.34     1056.28    323.84 o 
  -2   8   2        1.38      -38.96    255.36 o 
   0   8   2       40.68     -235.85    245.58 o 
   2   8   2      637.69     1037.37    310.35 o 
   4   8   2        2.39     -134.07    369.72 o 
   6   8   2       39.15     -303.84    221.09 o 
   8   8   2      164.08     -139.88    238.90 o 
 -23   1   3      316.69      269.11    462.50 o 
 -21   1   3      271.95      138.38    243.43 o 
 -19   1   3      603.62      651.85    266.67 o 
 -17   1   3      218.17      -65.98    306.97 o 
 -15   1   3      269.75      326.00    137.78 o 
 -13   1   3     1316.98     1444.24    165.76 o 
 -11   1   3      914.02     1039.92    119.14 o 
  -9   1   3       96.32      108.04     81.98 o 
  -7   1   3     1465.79     1349.31    112.91 o 
  -5   1   3      269.05      278.51     83.36 o 
  -3   1   3    15488.12    15760.74    216.65 o 
  -1   1   3    26465.23    24788.97    198.54 o 
   1   1   3    22568.08    22936.59    213.64 o 
   3   1   3    12220.78    12191.70    195.48 o 
   5   1   3    31034.31    29570.75    324.57 o 
   7   1   3     8062.47     7949.86    229.13 o 
   9   1   3     3548.60     3672.97    176.83 o 
  11   1   3     7966.85     7473.93    238.35 o 
  13   1   3      233.05      294.70    105.57 o 
  15   1   3     1995.39     2226.23    272.70 o 
  17   1   3     1355.87     1182.91    296.67 o 
  19   1   3     1682.27     1485.78    328.20 o 
  21   1   3        1.81     -223.14    212.47 o 
 -22   2   3      641.23      294.42    390.30 o 
 -20   2   3       79.99       90.56    220.49 o 
 -18   2   3      114.18      -70.28    196.38 o 
 -16   2   3     8511.13     7669.32    416.05 o 
 -14   2   3      117.76      314.02    127.67 o 
 -12   2   3        2.30       18.97     79.76 o 
 -10   2   3       20.33      112.93     86.73 o 
  -8   2   3      703.97      603.05    105.77 o 
  -6   2   3      323.54      254.42     91.67 o 
  -4   2   3      715.70      823.18    103.32 o 
  -2   2   3     8858.17     8478.50    176.99 o 
   0   2   3     7886.89     7598.70    192.86 o 
   2   2   3     4358.72     4213.97    146.17 o 
   4   2   3     4578.13     4982.36    178.18 o 
   6   2   3     1235.22     1369.61    129.91 o 
   8   2   3    10014.30    10013.88    259.47 o 
  10   2   3       77.11      145.11     88.47 o 
  12   2   3     1375.31     1837.95    166.06 o 
  14   2   3      292.43      445.32    177.59 o 
  16   2   3      186.22      320.52    192.72 o 
  18   2   3      340.76      461.29    261.72 o 
  20   2   3      172.73      327.67    258.78 o 
  22   2   3        1.37       87.15    250.35 o 
 -21   3   3      339.95      762.91    278.67 o 
 -19   3   3     2585.06     3190.50    487.37 o 
 -17   3   3     1275.16      759.25    211.18 o 
 -15   3   3     1101.44     1359.01    193.52 o 
 -13   3   3     1319.30     1508.11    184.51 o 
 -11   3   3     2907.79     3332.01    206.50 o 
  -9   3   3    16953.37    16045.59    341.49 o 
  -7   3   3      672.84      624.69    109.46 o 
  -5   3   3     8369.04     8601.26    235.22 o 
  -3   3   3       33.19       65.22     78.59 o 
  -1   3   3     6612.35     6577.10    166.51 o 
   1   3   3     5060.31     4902.01    203.52 o 
   3   3   3      684.14      762.27    103.54 o 
   5   3   3     4149.45     4436.17    195.89 o 
   7   3   3     2210.59     2426.20    174.07 o 
   9   3   3        0.22       26.37     95.16 o 
  11   3   3      127.70      174.60    101.26 o 
  13   3   3       65.74       71.58    120.61 o 
  15   3   3       88.80      479.42    192.56 o 
  17   3   3       13.14      523.83    212.70 o 
  19   3   3        1.86      165.55    266.27 o 
  21   3   3      137.35      278.53    264.90 o 
 -20   4   3        9.43      444.63    239.07 o 
 -18   4   3       80.98      280.18    270.04 o 
 -16   4   3       16.88      375.81    164.36 o 
 -14   4   3      195.55      372.30    144.65 o 
 -12   4   3       72.30      -67.72    122.83 o 
 -10   4   3      671.06      625.42    124.73 o 
  -8   4   3      452.37      395.11    106.96 o 
  -6   4   3       15.44       15.10     83.00 o 
  -4   4   3       59.01       93.49     87.73 o 
  -2   4   3     1441.64     1380.06    114.52 o 
   0   4   3       13.25      -22.22     79.24 o 
   2   4   3     2121.59     2093.24    168.31 o 
   4   4   3     6164.23     5957.74    218.84 o 
   6   4   3      393.47      446.47    109.16 o 
   8   4   3      686.52      884.31    140.17 o 
  10   4   3     3552.19     3370.17    234.62 o 
  12   4   3      740.25      710.41    146.27 o 
  14   4   3     1748.78     1602.07    245.88 o 
  16   4   3      393.67       24.44    215.90 o 
  18   4   3      506.64      370.04    211.32 o 
  20   4   3      263.87      364.82    306.80 o 
 -19   5   3       23.73     -333.86    477.81 o 
 -17   5   3      289.58      897.48    297.89 o 
 -15   5   3      688.10      837.26    228.18 o 
 -13   5   3      135.02     -255.88    237.05 o 
 -11   5   3       35.45      167.40    190.24 o 
  -9   5   3       81.69      186.54    147.19 o 
  -7   5   3     1602.71     1709.32    218.64 o 
  -5   5   3     1065.08     1187.32    195.05 o 
  -3   5   3     1897.33     1850.18    211.08 o 
  -1   5   3      641.09      475.64    155.29 o 
   1   5   3       57.15       29.28    102.47 o 
   3   5   3        7.73      -11.80    105.39 o 
   5   5   3      263.95      416.03    132.72 o 
   7   5   3      820.62      905.47    164.54 o 
   9   5   3      879.66      982.29    193.24 o 
  11   5   3        0.23      263.14    152.75 o 
  13   5   3      299.75      498.03    196.21 o 
  15   5   3      364.29      680.36    268.34 o 
  17   5   3       17.20      324.70    228.51 o 
 -16   6   3      522.05     1535.18    436.15 o 
 -14   6   3      119.33      348.49    221.06 o 
 -12   6   3      277.14      507.53    237.36 o 
 -10   6   3      196.07      550.08    200.94 o 
  -8   6   3      146.52      247.14    190.25 o 
  -6   6   3     1336.23     1316.99    241.84 o 
  -4   6   3        0.09       95.16    172.84 o 
  -2   6   3     2236.91     1994.14    282.99 o 
   0   6   3      260.52      454.21    157.12 o 
   2   6   3     1058.41     1199.64    205.83 o 
   4   6   3      523.11      475.69    171.10 o 
   6   6   3      472.34      301.35    172.96 o 
   8   6   3      389.11      284.13    171.64 o 
  10   6   3       39.89      -83.37    153.74 o 
  12   6   3      161.53      120.66    285.73 o 
  14   6   3      495.55      577.56    262.90 o 
  16   6   3       54.29      410.17    301.53 o 
 -13   7   3      661.67      838.36    278.40 o 
 -11   7   3      155.28      603.07    245.96 o 
  -9   7   3      290.89      339.59    200.88 o 
  -7   7   3      328.87      -31.79    185.46 o 
  -5   7   3     1362.10     1669.44    278.28 o 
  -3   7   3       87.89      248.57    205.46 o 
  -1   7   3       28.97      248.39    196.41 o 
   1   7   3       14.09      312.99    189.07 o 
   3   7   3      262.43      142.03    220.95 o 
   5   7   3      200.06      208.28    201.90 o 
   7   7   3       12.69      396.11    226.29 o 
   9   7   3       63.40       32.50    192.19 o 
  11   7   3       99.36      173.79    286.85 o 
  13   7   3       11.39      -30.22    323.81 o 
  -8   8   3        4.96       66.15    216.45 o 
  -6   8   3       95.21      171.94    250.93 o 
  -4   8   3      597.99      678.23    261.84 o 
  -2   8   3      375.26      246.05    357.75 o 
   0   8   3     1213.87     1073.30    398.89 o 
   2   8   3      124.74     -105.61    409.84 o 
   4   8   3      138.64      194.00    232.39 o 
   6   8   3      619.42      540.14    254.87 o 
   8   8   3      816.41     1240.47    300.64 o 
 -22   0   4      480.54      -53.80    482.21 o 
 -20   0   4       15.32     -249.29    286.80 o 
 -18   0   4     1035.05      644.19    542.18 o 
 -16   0   4      129.17      -39.92    216.93 o 
 -14   0   4     8886.90     9014.24    566.44 o 
 -12   0   4     1629.56     1896.73    210.25 o 
 -10   0   4     3952.31     3224.70    219.40 o 
  -8   0   4      266.79      410.87    122.40 o 
  -6   0   4      320.11      365.74    102.39 o 
  -4   0   4    61304.61    69864.19    750.45 o 
  -2   0   4    11698.47    11600.75    194.74 o 
   0   0   4     3136.55     2734.15    111.93 o 
   2   0   4      130.77       13.07    105.38 o 
   4   0   4       68.27       67.29    145.97 o 
   6   0   4     5413.20     4941.51    343.90 o 
   8   0   4     7060.51     6526.77    264.15 o 
  10   0   4    10180.44     9176.70    371.18 o 
  12   0   4      753.87      835.00    160.97 o 
  14   0   4    51318.80    48611.54   1314.43 o 
  16   0   4      159.56      164.18    290.50 o 
  18   0   4     1407.32     1491.80    443.28 o 
  20   0   4      204.07      213.13    386.62 o 
  22   0   4       52.62      157.69    369.24 o 
 -23   1   4       14.83       99.09    257.13 o 
 -21   1   4      356.45      377.00    245.83 o 
 -19   1   4        5.57     -196.47    208.29 o 
 -17   1   4     1740.40     1984.63    276.03 o 
 -15   1   4      196.97      237.57    144.59 o 
 -13   1   4      708.00      828.79    140.02 o 
 -11   1   4     5086.53     5504.04    198.64 o 
  -9   1   4     2763.04     2854.93    147.51 o 
  -7   1   4     1125.35     1368.14    110.69 o 
  -5   1   4        8.92      -57.01     74.56 o 
  -3   1   4    18433.23    17733.20    214.48 o 
  -1   1   4    32778.48    31823.81    316.98 o 
   1   1   4    19150.44    18038.03    197.51 o 
   3   1   4    32304.62    32161.28    316.24 o 
   5   1   4      140.70      110.24     79.84 o 
   7   1   4    24389.27    26141.99    386.19 o 
   9   1   4       29.68       28.21     79.94 o 
  11   1   4      112.50      151.16     85.76 o 
  13   1   4     1930.67     2133.24    219.61 o 
  15   1   4       28.62      -21.73    124.21 o 
  17   1   4     3222.25     3248.89    396.27 o 
  19   1   4       96.82      205.27    221.54 o 
  21   1   4        5.00     -305.48    300.92 o 
 -22   2   4      328.93      794.93    326.04 o 
 -20   2   4     3635.62     3447.14    445.80 o 
 -18   2   4       10.71      593.07    268.68 o 
 -16   2   4     1202.79     1630.18    227.20 o 
 -14   2   4     2039.20     2427.76    215.61 o 
 -12   2   4        3.46      101.03     79.61 o 
 -10   2   4     1112.91     1336.37    132.44 o 
  -8   2   4       50.49      -32.50     78.68 o 
  -6   2   4     5591.68     5888.67    197.24 o 
  -4   2   4       24.17        5.26     81.40 o 
  -2   2   4    12965.08    12432.42    208.48 o 
   0   2   4     6478.71     6138.70    181.29 o 
   2   2   4        3.15       13.83     75.58 o 
   4   2   4      110.46      114.92     84.98 o 
   6   2   4    13114.16    12301.03    262.04 o 
   8   2   4     2901.30     2964.66    176.79 o 
  10   2   4     1116.14     1788.26    153.24 o 
  12   2   4     1840.13     2085.75    177.78 o 
  14   2   4       89.93      123.06    129.58 o 
  16   2   4      936.40      996.33    321.45 o 
  18   2   4      485.45      587.02    259.21 o 
  20   2   4     3891.40     3802.44    472.82 o 
  22   2   4        8.57      375.82    326.80 o 
 -21   3   4       19.92      228.61    257.30 o 
 -19   3   4      170.31      515.08    258.04 o 
 -17   3   4       90.17       59.10    173.61 o 
 -15   3   4      404.50      283.65    143.29 o 
 -13   3   4      962.62      961.30    160.66 o 
 -11   3   4      239.08      325.19    103.41 o 
  -9   3   4       85.99       30.66     85.98 o 
  -7   3   4     9473.36    10265.48    263.07 o 
  -5   3   4     1287.28     1388.73    130.62 o 
  -3   3   4     1492.34     1676.52    122.83 o 
  -1   3   4     3690.08     3987.67    186.06 o 
   1   3   4       28.68       85.73     91.99 o 
   3   3   4        3.32     -100.41     73.51 o 
   5   3   4     4237.44     4406.21    199.35 o 
   7   3   4     9610.90     9429.49    275.98 o 
   9   3   4     2006.08     2095.98    172.14 o 
  11   3   4       22.03       30.54     96.18 o 
  13   3   4        7.70      178.51    125.76 o 
  15   3   4      612.14      509.94    200.93 o 
  17   3   4      572.45      430.56    232.08 o 
  19   3   4       33.86      167.49    228.79 o 
  21   3   4      387.50      876.34    290.40 o 
 -20   4   4      283.94      357.30    384.30 o 
 -18   4   4       77.76      264.67    221.72 o 
 -16   4   4      380.11      739.84    181.73 o 
 -14   4   4       89.99       58.80    148.63 o 
 -12   4   4       29.33      180.05    131.40 o 
 -10   4   4        7.30       14.01    101.06 o 
  -8   4   4        0.17       13.72     98.58 o 
  -6   4   4     4435.27     4498.67    215.84 o 
  -4   4   4      952.03     1022.00    116.85 o 
  -2   4   4      107.74      186.18     69.97 o 
   0   4   4      868.77     1145.10    139.36 o 
   2   4   4       16.85       20.63     92.32 o 
   4   4   4      106.51       43.57     85.02 o 
   6   4   4     1206.12     1384.51    146.78 o 
   8   4   4      105.81      291.66    106.90 o 
  10   4   4      151.99      -50.86     99.72 o 
  12   4   4      348.64      110.31    135.56 o 
  14   4   4      511.00      638.20    237.20 o 
  16   4   4        2.42      394.05    192.73 o 
  18   4   4       67.35      591.43    260.28 o 
  20   4   4       22.26      508.19    321.90 o 
 -19   5   4      404.44     1958.95    737.69 o 
 -17   5   4        3.91      186.31    251.48 o 
 -15   5   4       11.57      115.02    181.50 o 
 -13   5   4     1857.55     1919.42    279.71 o 
 -11   5   4      193.18        0.85    192.28 o 
  -9   5   4     5048.02     4735.61    332.05 o 
  -7   5   4    12769.76    12177.98    451.53 o 
  -5   5   4        0.86       65.37    107.08 o 
  -3   5   4      569.56      766.16    134.70 o 
  -1   5   4      419.79      252.26    107.92 o 
   1   5   4      993.87     1128.06    155.07 o 
   3   5   4      458.57      531.59    131.58 o 
   5   5   4     2251.63     2151.01    208.30 o 
   7   5   4    14710.77    14050.88    435.06 o 
   9   5   4      132.88      119.62    139.50 o 
  11   5   4     2844.17     2830.05    265.27 o 
  13   5   4      259.29      216.78    184.17 o 
  15   5   4      702.70      770.79    256.33 o 
  17   5   4      342.72      443.92    254.31 o 
 -16   6   4       68.15     -154.50    394.10 o 
 -14   6   4       25.26      -36.27    190.55 o 
 -12   6   4        0.03      207.70    206.81 o 
 -10   6   4      547.60      776.47    217.23 o 
  -8   6   4     1040.98     1238.17    253.00 o 
  -6   6   4      986.08      990.97    228.29 o 
  -4   6   4      418.31      291.60    177.16 o 
  -2   6   4       47.33        5.48    171.44 o 
   0   6   4     5067.24     5122.50    414.86 o 
   2   6   4      278.20      178.34    193.44 o 
   4   6   4      378.57      506.14    198.54 o 
   6   6   4       54.35      -15.25    150.07 o 
   8   6   4      137.51      342.12    171.42 o 
  10   6   4     2252.15     2088.40    266.27 o 
  12   6   4     1028.40      650.35    256.50 o 
  14   6   4      394.72      551.63    303.99 o 
  16   6   4       31.44      -33.54    281.83 o 
 -13   7   4      395.42      516.86    244.71 o 
 -11   7   4      222.21      169.00    264.21 o 
  -9   7   4      174.15       88.76    188.32 o 
  -7   7   4      325.81      387.12    221.92 o 
  -5   7   4      183.58      -67.41    245.37 o 
  -3   7   4     1593.35     1438.90    279.91 o 
  -1   7   4      180.26      265.35    196.39 o 
   1   7   4      655.67      531.92    206.22 o 
   3   7   4      372.71      466.95    206.88 o 
   5   7   4      775.96     1001.78    251.49 o 
   7   7   4       91.32      222.30    196.58 o 
   9   7   4       35.19      311.82    201.73 o 
  11   7   4      294.71      253.91    208.60 o 
  -8   8   4      291.17      428.24    274.34 o 
  -6   8   4      152.93     -242.82    213.17 o 
  -4   8   4      547.38      761.11    288.22 o 
  -2   8   4      204.32      263.49    293.39 o 
   0   8   4      645.28      799.11    304.54 o 
   2   8   4        0.12     -301.08    210.35 o 
   4   8   4      695.38      664.61    260.69 o 
   6   8   4       33.73      138.28    233.84 o 
 -23   1   5       10.62     -301.23    237.30 o 
 -21   1   5        6.93     -153.75    222.30 o 
 -19   1   5      718.21      403.94    245.56 o 
 -17   1   5     3644.24     3547.86    321.60 o 
 -15   1   5      352.98      504.20    174.85 o 
 -13   1   5       36.00      154.65     93.69 o 
 -11   1   5      993.22     1094.75    106.81 o 
  -9   1   5      359.83      364.82     86.56 o 
  -7   1   5      653.15      523.16     82.96 o 
  -5   1   5     2696.62     3100.94    130.71 o 
  -3   1   5     7758.59     7339.16    153.15 o 
  -1   1   5    24613.66    23384.76    251.93 o 
   1   1   5        8.80       58.61     69.13 o 
   3   1   5    66300.20    65509.59    706.46 o 
   5   1   5     4018.08     4158.36    152.65 o 
   7   1   5    21541.89    20746.36    304.34 o 
   9   1   5     2865.04     2877.37    156.62 o 
  11   1   5     7797.52     7863.52    243.99 o 
  13   1   5     3930.62     3581.87    275.09 o 
  15   1   5      672.43      747.94    171.69 o 
  17   1   5     1605.20     1603.59    312.71 o 
  19   1   5      460.92      663.19    262.77 o 
  21   1   5     1363.36     1145.33    317.27 o 
 -22   2   5      176.08      236.50    239.42 o 
 -20   2   5        2.54      234.27    228.79 o 
 -18   2   5       24.25      148.03    180.42 o 
 -16   2   5        9.40      157.72    162.61 o 
 -14   2   5     1836.70     1895.06    198.82 o 
 -12   2   5      454.97      397.74    123.09 o 
 -10   2   5       34.39       88.70     84.13 o 
  -8   2   5     6219.01     7148.20    241.16 o 
  -6   2   5     8307.12     8276.49    225.78 o 
  -4   2   5      706.52      646.02     99.01 o 
  -2   2   5     1876.82     2049.90    111.36 o 
   0   2   5       62.76      -35.84     82.80 o 
   2   2   5     1293.51     1334.08    108.00 o 
   4   2   5     7065.61     6962.85    197.79 o 
   6   2   5     1461.35     1301.62    126.58 o 
   8   2   5      542.74      543.04    101.99 o 
  10   2   5     2863.82     3317.58    191.41 o 
  12   2   5       38.08      173.85    116.54 o 
  14   2   5      247.85      186.68    144.70 o 
  16   2   5       14.91      151.00    190.63 o 
  18   2   5       13.07     -122.29    200.85 o 
  20   2   5       59.66      438.47    265.49 o 
 -21   3   5      486.38      653.91    266.61 o 
 -19   3   5      426.74      129.31    231.17 o 
 -17   3   5       64.12     -228.21    152.14 o 
 -15   3   5     2756.43     2784.49    246.51 o 
 -13   3   5       15.41     -101.80    115.04 o 
 -11   3   5     5541.46     6037.60    258.51 o 
  -9   3   5      322.32      383.62    103.01 o 
  -7   3   5     1216.14     1320.25    161.58 o 
  -5   3   5      424.37      360.77     96.66 o 
  -3   3   5      421.19      288.60     83.23 o 
  -1   3   5      249.46      246.86     91.28 o 
   1   3   5      366.94      369.79    105.72 o 
   3   3   5     1399.13     1542.59    138.35 o 
   5   3   5     1265.66     1404.20    137.94 o 
   7   3   5        0.15      -75.62     83.23 o 
   9   3   5       42.24      -69.60     87.19 o 
  11   3   5        6.03       63.44     97.36 o 
  13   3   5       51.58       85.03    139.74 o 
  15   3   5        5.76      142.75    180.37 o 
  17   3   5      361.98      644.42    217.49 o 
  19   3   5        0.14       75.01    205.05 o 
  21   3   5      235.25      322.44    273.99 o 
 -20   4   5     1327.99     1806.82    320.35 o 
 -18   4   5       97.82      -44.39    220.61 o 
 -16   4   5      312.92      375.41    227.75 o 
 -14   4   5      997.67      890.52    181.49 o 
 -12   4   5     1341.23     1326.73    184.09 o 
 -10   4   5     6405.28     6051.82    276.91 o 
  -8   4   5      447.35      546.26    132.10 o 
  -6   4   5        5.66       58.24     81.31 o 
  -4   4   5      871.38      930.86    112.86 o 
  -2   4   5      558.32      573.89    115.27 o 
   0   4   5     4776.41     4877.82    230.31 o 
   2   4   5     1429.12     1504.54    160.01 o 
   4   4   5      327.67      286.07     91.24 o 
   6   4   5     2432.61     2501.22    181.06 o 
   8   4   5       56.33      -65.17    100.84 o 
  10   4   5      227.08      422.47    124.13 o 
  12   4   5        0.01       11.86    139.99 o 
  14   4   5      107.09      212.78    178.30 o 
  16   4   5      138.60      -79.25    198.13 o 
  18   4   5        5.42      173.68    218.42 o 
 -19   5   5      469.91      -53.32    412.96 o 
 -17   5   5     1748.99     1697.03    427.97 o 
 -15   5   5      368.85      489.08    260.16 o 
 -13   5   5     2065.05     1800.42    272.27 o 
 -11   5   5      104.74      185.52    183.56 o 
  -9   5   5       21.06      228.64    118.39 o 
  -7   5   5       26.77       21.41    116.04 o 
  -5   5   5       47.26      316.83    116.98 o 
  -3   5   5        0.60        4.00    100.86 o 
  -1   5   5     1191.00     1070.59    158.05 o 
   1   5   5      760.32      872.43    148.08 o 
   3   5   5      628.81      592.06    141.44 o 
   5   5   5        0.15        3.75    118.96 o 
   7   5   5     3786.30     3950.83    281.15 o 
   9   5   5        4.12      -11.08    136.35 o 
  11   5   5     1096.64     1233.94    194.97 o 
  13   5   5      318.22      663.22    211.10 o 
  15   5   5       11.37     -226.59    214.54 o 
  17   5   5      299.29      537.27    340.91 o 
 -16   6   5        9.22      411.58    254.51 o 
 -14   6   5      216.87      325.32    245.54 o 
 -12   6   5        6.99       69.49    211.30 o 
 -10   6   5     1259.98     1512.02    299.41 o 
  -8   6   5       13.14      -38.11    159.59 o 
  -6   6   5      360.25      447.88    197.12 o 
  -4   6   5      294.70      469.75    191.69 o 
  -2   6   5      276.08      -37.30    171.67 o 
   0   6   5      221.09      393.54    184.11 o 
   2   6   5      833.46      947.20    217.23 o 
   4   6   5      685.23      782.05    211.36 o 
   6   6   5      703.26      856.23    232.31 o 
   8   6   5      158.04      -17.48    167.51 o 
  10   6   5     1774.38     1962.67    292.59 o 
  12   6   5       62.18      734.64    253.74 o 
  14   6   5      320.25      490.39    358.60 o 
 -13   7   5        3.89      692.74    333.90 o 
 -11   7   5      466.76      433.73    257.68 o 
  -9   7   5      219.23      241.77    230.43 o 
  -7   7   5      682.18     1092.74    259.89 o 
  -5   7   5      292.90       93.42    185.69 o 
  -3   7   5      325.56      208.57    216.21 o 
  -1   7   5      104.31       53.08    179.29 o 
   1   7   5      527.25      417.82    219.16 o 
   3   7   5      142.93      146.04    187.09 o 
   5   7   5       47.51      -14.67    169.27 o 
   7   7   5      246.08      547.25    214.66 o 
   9   7   5        1.59      -45.32    206.94 o 
  11   7   5       15.45     -163.49    226.50 o 
  -8   8   5        3.38       34.56    315.87 o 
  -6   8   5      139.73      161.43    374.37 o 
  -4   8   5      420.77      756.64    291.81 o 
  -2   8   5      124.55     -296.52    257.72 o 
   0   8   5      253.66      -31.93    222.73 o 
   2   8   5      458.71      651.49    292.29 o 
   4   8   5     1014.73     1578.17    344.36 o 
   6   8   5       15.06      219.15    259.00 o 
 -22   0   6      343.21      369.42    628.97 o 
 -20   0   6      938.23     1170.03    430.33 o 
 -18   0   6      959.84     1011.53    295.40 o 
 -16   0   6       29.17     -412.93    275.29 o 
 -14   0   6     5071.56     6076.84   1271.62 o 
 -12   0   6     1937.32     2187.55    253.91 o 
 -10   0   6     1023.69     1180.47    143.82 o 
  -8   0   6      507.87      534.98    105.54 o 
  -6   0   6     5353.67     5344.04    315.89 o 
  -4   0   6    39734.13    43756.42   1550.59 o 
  -2   0   6     4868.49     4402.60    171.04 o 
   0   0   6    71622.73    65619.29    564.55 o 
   2   0   6    97793.83    98761.96   1419.92 o 
   4   0   6      426.02      449.05    159.91 o 
   6   0   6      245.83      203.45    168.87 o 
   8   0   6     7979.65     7833.45    242.97 o 
  10   0   6      208.83      233.88     96.18 o 
  12   0   6    26860.90    23884.68    884.41 o 
  14   0   6     1402.68     1734.86    303.63 o 
  16   0   6      212.14      228.27    188.17 o 
  18   0   6      625.74      477.08    434.74 o 
  20   0   6     3140.97     3742.03    634.11 o 
  22   0   6       60.87      340.72    316.79 o 
 -23   1   6      103.85       54.74    263.63 o 
 -21   1   6      839.49      603.04    260.05 o 
 -19   1   6       24.99      305.50    234.17 o 
 -17   1   6      942.58      762.44    191.07 o 
 -15   1   6     3029.12     3061.49    279.43 o 
 -13   1   6      348.42      426.48    115.85 o 
 -11   1   6      133.64      129.55     68.73 o 
  -9   1   6     1191.53     1307.48    140.05 o 
  -7   1   6     3372.00     4257.87    193.18 o 
  -5   1   6        0.01      -45.40     72.15 o 
  -3   1   6     3805.67     3961.61    133.65 o 
  -1   1   6   148774.59   150248.47    706.97 o 
   1   1   6       66.96       36.90     71.19 o 
   3   1   6    93898.64    95036.87    532.02 o 
   5   1   6     4265.78     4804.27    160.62 o 
   7   1   6     5697.35     5700.24    180.59 o 
   9   1   6      104.19      117.40     75.09 o 
  11   1   6      119.34      299.54    102.11 o 
  13   1   6      642.68      608.06    163.42 o 
  15   1   6     1427.93     1484.50    208.58 o 
  17   1   6     1361.24     1115.11    248.09 o 
  19   1   6      603.31      597.40    247.57 o 
  21   1   6      259.74      426.95    386.82 o 
 -22   2   6     3695.53     3602.11    494.27 o 
 -20   2   6        9.99       -7.49    217.75 o 
 -18   2   6     5263.27     5126.10    428.30 o 
 -16   2   6       54.25      294.47    161.26 o 
 -14   2   6     2335.52     2239.88    210.85 o 
 -12   2   6        5.73       -2.44    102.24 o 
 -10   2   6      110.41      123.64     82.71 o 
  -8   2   6    27304.24    27186.93    380.45 o 
  -6   2   6        0.74      -38.45     83.97 o 
  -4   2   6      153.35      286.94     89.69 o 
  -2   2   6      156.91      150.72     69.23 o 
   0   2   6      228.04      316.93     93.37 o 
   2   2   6     1040.31     1082.41    101.34 o 
   4   2   6    13462.65    13685.86    260.43 o 
   6   2   6    25415.90    26049.80    373.42 o 
   8   2   6     2533.08     2528.07    166.39 o 
  10   2   6      653.38      544.27    108.44 o 
  12   2   6      518.32      694.67    170.82 o 
  14   2   6      517.48      634.17    169.24 o 
  16   2   6      258.55      763.10    232.02 o 
  18   2   6       81.54      233.89    233.00 o 
  20   2   6      432.22      558.89    391.10 o 
 -21   3   6     1044.45     1019.15    355.67 o 
 -19   3   6      201.57      459.31    242.55 o 
 -17   3   6       63.13       53.81    153.75 o 
 -15   3   6     4414.71     4079.05    302.53 o 
 -13   3   6        1.87      232.73    131.04 o 
 -11   3   6       40.36      162.17    110.88 o 
  -9   3   6     2431.66     2288.93    179.95 o 
  -7   3   6     1491.27     1625.69    145.06 o 
  -5   3   6     2894.94     3269.73    168.19 o 
  -3   3   6     6950.67     7034.12    191.14 o 
  -1   3   6     1540.78     1588.21    137.13 o 
   1   3   6      119.90       51.00     92.78 o 
   3   3   6     1651.20     2097.73    139.92 o 
   5   3   6     2324.01     2246.97    162.05 o 
   7   3   6        1.77       32.36     88.12 o 
   9   3   6        5.17      -22.90     94.82 o 
  11   3   6      186.60      257.69    121.00 o 
  13   3   6     1041.33      678.91    179.39 o 
  15   3   6     1315.29     1017.03    289.86 o 
  17   3   6      448.11      646.28    222.30 o 
  19   3   6       97.30      475.80    248.38 o 
 -20   4   6      412.79       -0.86    389.80 o 
 -18   4   6     1660.90     1393.71    352.57 o 
 -16   4   6     1072.36     1602.79    230.19 o 
 -14   4   6     2189.99     2516.28    247.24 o 
 -12   4   6     2858.69     2969.34    267.64 o 
 -10   4   6      445.07      406.61    119.93 o 
  -8   4   6     4864.50     4862.97    238.84 o 
  -6   4   6     1267.95     1473.61    146.01 o 
  -4   4   6     4714.57     4977.48    195.28 o 
  -2   4   6      226.50      344.40    103.82 o 
   0   4   6     2277.92     2628.93    185.21 o 
   2   4   6      211.53      286.64    107.83 o 
   4   4   6     3435.27     3070.03    219.94 o 
   6   4   6     2078.14     2381.35    203.47 o 
   8   4   6     1070.40     1221.26    152.33 o 
  10   4   6      105.43      172.12    116.53 o 
  12   4   6      194.01      -65.31    139.34 o 
  14   4   6        2.63     -176.65    349.71 o 
  16   4   6      282.10      411.75    276.35 o 
  18   4   6      244.02      440.23    269.07 o 
 -19   5   6        0.44     -229.78    452.67 o 
 -17   5   6      514.35        3.52    276.42 o 
 -15   5   6       25.80      -75.80    197.50 o 
 -13   5   6      127.49      231.04    187.53 o 
 -11   5   6     2260.17     1928.96    265.00 o 
  -9   5   6      873.84     1095.41    191.19 o 
  -7   5   6      543.06      558.20    130.85 o 
  -5   5   6      139.25      127.10    107.12 o 
  -3   5   6      314.18      380.98    125.25 o 
  -1   5   6      521.22      489.31    129.20 o 
   1   5   6      153.30      380.01    116.00 o 
   3   5   6     2358.15     2160.95    207.22 o 
   5   5   6      867.38     1231.87    174.70 o 
   7   5   6       10.05      -55.66    118.34 o 
   9   5   6      137.38      139.36    143.07 o 
  11   5   6      503.16      334.95    180.49 o 
  13   5   6      683.93      943.01    242.98 o 
  15   5   6       22.23      211.24    245.22 o 
  17   5   6      230.96     -136.34    255.34 o 
 -16   6   6        1.71      167.18    225.49 o 
 -14   6   6      450.33      376.82    234.05 o 
 -12   6   6       49.78     -325.24    223.60 o 
 -10   6   6      476.89      465.21    290.20 o 
  -8   6   6        0.05      437.75    190.34 o 
  -6   6   6       58.01      526.26    208.12 o 
  -4   6   6     1505.63     1459.19    266.69 o 
  -2   6   6       18.11      249.60    188.61 o 
   0   6   6       93.18      264.81    210.05 o 
   2   6   6     1274.82     1472.71    262.68 o 
   4   6   6      123.68      -21.05    151.11 o 
   6   6   6     2236.57     2077.13    281.53 o 
   8   6   6      233.08       98.38    178.15 o 
  10   6   6      718.81     1133.78    241.55 o 
  12   6   6      239.79      526.42    267.88 o 
  14   6   6      130.14      244.43    350.73 o 
 -13   7   6       44.13      462.62    329.14 o 
 -11   7   6      328.06      333.98    227.71 o 
  -9   7   6      411.81      462.28    247.32 o 
  -7   7   6       32.37       83.16    185.51 o 
  -5   7   6      739.18      662.74    230.74 o 
  -3   7   6       82.93     -175.93    205.66 o 
  -1   7   6     9505.42     9300.13    578.53 o 
   1   7   6       66.86      256.44    202.49 o 
   3   7   6       61.78      -93.85    177.84 o 
   5   7   6      495.15      419.50    198.07 o 
   7   7   6       58.99      -30.45    177.57 o 
   9   7   6     1169.45      791.93    240.18 o 
  11   7   6       21.42      102.19    242.41 o 
  -8   8   6       37.35       65.83    214.15 o 
  -6   8   6        2.31      317.32    228.91 o 
  -4   8   6      141.42      248.58    252.41 o 
  -2   8   6      178.04     -101.65    236.77 o 
   0   8   6        0.21      129.70    311.92 o 
   2   8   6       91.09      691.28    277.86 o 
   4   8   6       34.96     -152.56    248.68 o 
   6   8   6      282.15      242.13    266.04 o 
 -23   1   7      169.09      191.53    361.63 o 
 -21   1   7      414.91      464.63    332.19 o 
 -19   1   7     1053.55     1198.23    246.37 o 
 -17   1   7      319.71      427.96    189.21 o 
 -15   1   7     3205.84     3614.39    302.26 o 
 -13   1   7      409.38      744.36    124.51 o 
 -11   1   7      201.56      111.98     89.06 o 
  -9   1   7     4369.34     4317.84    248.50 o 
  -7   1   7     1144.65     1091.91    134.89 o 
  -5   1   7      693.02      703.58     95.56 o 
  -3   1   7    33848.57    31024.06    296.30 o 
  -1   1   7     1513.98     1018.42    110.60 o 
   1   1   7     8281.71     7475.31    167.45 o 
   3   1   7    25577.52    25483.70    292.09 o 
   5   1   7     6689.55     6926.01    179.87 o 
   7   1   7      656.00      761.49     93.01 o 
   9   1   7      209.80      191.39     75.23 o 
  11   1   7     4314.08     4697.76    292.64 o 
  13   1   7     5728.02     6058.24    350.68 o 
  15   1   7     1055.53     1254.86    204.73 o 
  17   1   7       39.69      131.15    168.79 o 
  19   1   7     2003.41     2001.90    356.44 o 
  21   1   7      699.63     1033.07    289.56 o 
 -22   2   7       16.25      264.57    332.31 o 
 -20   2   7      194.03      482.03    251.44 o 
 -18   2   7      992.98     1352.26    248.72 o 
 -16   2   7     3396.47     3655.47    323.53 o 
 -14   2   7       21.82      186.87    120.07 o 
 -12   2   7     6380.36     6503.52    295.68 o 
 -10   2   7      494.85      467.29    104.27 o 
  -8   2   7    10960.17    10681.61    263.92 o 
  -6   2   7     5757.70     6595.00    200.88 o 
  -4   2   7     2925.61     3228.79    143.91 o 
  -2   2   7    34544.06    32897.38    301.13 o 
   0   2   7      905.70      912.37     86.85 o 
   2   2   7      164.39      216.77     81.12 o 
   4   2   7      547.94      730.45    108.37 o 
   6   2   7     2081.99     2095.07    148.95 o 
   8   2   7     5804.78     5236.25    208.67 o 
  10   2   7      506.30      508.60    103.05 o 
  12   2   7     1369.74     1109.20    188.03 o 
  14   2   7      256.69      123.11    141.83 o 
  16   2   7      359.26      503.89    201.26 o 
  18   2   7       53.74      114.40    222.60 o 
  20   2   7       40.12     -297.50    198.33 o 
 -21   3   7      582.47      770.72    270.28 o 
 -19   3   7     1592.77     1553.42    278.34 o 
 -17   3   7       18.25      101.01    159.11 o 
 -15   3   7        3.25      235.03    137.52 o 
 -13   3   7     1970.41     2152.82    215.95 o 
 -11   3   7      136.47      383.46    133.28 o 
  -9   3   7    23734.26    22033.22    397.33 o 
  -7   3   7      692.00      627.80    106.51 o 
  -5   3   7     2111.46     2003.13    154.02 o 
  -3   3   7       20.30      -29.04     68.73 o 
  -1   3   7      283.58      249.42     94.68 o 
   1   3   7     3285.46     3413.09    187.64 o 
   3   3   7       65.53        9.05     77.83 o 
   5   3   7     8030.44     7621.83    246.10 o 
   7   3   7      130.72       58.43     88.29 o 
   9   3   7     1157.87     1304.15    160.33 o 
  11   3   7      713.83      805.83    154.01 o 
  13   3   7      558.12      774.64    178.31 o 
  15   3   7     1583.77     1734.43    316.50 o 
  17   3   7      133.27      199.26    201.03 o 
  19   3   7      782.56      809.75    282.97 o 
 -20   4   7      279.74      710.71    295.46 o 
 -18   4   7      921.84      857.79    231.88 o 
 -16   4   7      499.02      518.63    176.20 o 
 -14   4   7      919.82      817.37    184.88 o 
 -12   4   7      251.11      125.66    179.95 o 
 -10   4   7       15.06       45.80     98.35 o 
  -8   4   7     3770.06     3884.89    221.57 o 
  -6   4   7     2485.37     2772.80    174.80 o 
  -4   4   7      340.39      389.86     88.07 o 
  -2   4   7     2361.07     2721.30    185.68 o 
   0   4   7     2515.14     2641.72    191.27 o 
   2   4   7        1.61       47.41     96.44 o 
   4   4   7     1838.14     2015.57    189.44 o 
   6   4   7     1289.79     1198.52    165.86 o 
   8   4   7      477.69      417.85    137.31 o 
  10   4   7      480.51      561.02    150.81 o 
  12   4   7      159.92      624.31    250.51 o 
  14   4   7      222.31      290.07    201.00 o 
  16   4   7      113.16      224.93    286.48 o 
  18   4   7      145.74      265.49    239.70 o 
 -19   5   7     1693.26     1335.16    427.17 o 
 -17   5   7      328.14       97.30    491.10 o 
 -15   5   7     1437.54     1940.69    284.83 o 
 -13   5   7      165.39      426.78    240.56 o 
 -11   5   7     1618.42     1467.27    251.33 o 
  -9   5   7     1786.69     1706.55    222.60 o 
  -7   5   7        0.17       59.32    126.41 o 
  -5   5   7      122.45       23.77    112.72 o 
  -3   5   7        0.37        5.72    122.18 o 
  -1   5   7       59.09      140.80    124.42 o 
   1   5   7      778.23      711.65    142.86 o 
   3   5   7       24.14       92.91    115.76 o 
   5   5   7      522.71      558.97    156.80 o 
   7   5   7     2874.55     2655.75    243.13 o 
   9   5   7     1770.66     1686.05    218.68 o 
  11   5   7      333.02      344.75    183.33 o 
  13   5   7        2.97      392.97    202.84 o 
  15   5   7        4.39     -181.28    206.08 o 
  17   5   7       96.42      -40.23    256.89 o 
 -16   6   7      664.77      825.22    261.16 o 
 -14   6   7      264.40     -165.81    205.78 o 
 -12   6   7      673.28      885.78    264.08 o 
 -10   6   7      392.32      425.18    230.84 o 
  -8   6   7     1543.26     1386.92    251.94 o 
  -6   6   7      815.07      446.71    276.58 o 
  -4   6   7     2148.04     2298.01    310.74 o 
  -2   6   7     4543.14     4173.06    384.97 o 
   0   6   7     1474.12     1467.31    250.08 o 
   2   6   7       14.57      -47.83    163.74 o 
   4   6   7      823.63      570.38    206.33 o 
   6   6   7       29.97     -163.43    161.33 o 
   8   6   7     1246.17     1829.88    283.20 o 
  10   6   7        1.19     -168.35    239.78 o 
  12   6   7     1793.54     2041.60    328.76 o 
  14   6   7        3.59      667.79    691.89 o 
 -13   7   7      439.30      549.36    238.60 o 
 -11   7   7      317.19       28.21    217.54 o 
  -9   7   7      162.04      305.41    228.59 o 
  -7   7   7       22.37      -36.21    182.79 o 
  -5   7   7       68.60      136.43    213.89 o 
  -3   7   7      175.11      214.16    191.72 o 
  -1   7   7       97.50      631.89    221.89 o 
   1   7   7      506.51      890.10    261.12 o 
   3   7   7      417.13      755.02    208.73 o 
   5   7   7       22.90      231.66    205.09 o 
   7   7   7       88.82      -71.72    184.30 o 
   9   7   7      379.80      666.31    240.56 o 
  11   7   7       30.99      126.96    313.70 o 
  -8   8   7      209.02      240.47    230.49 o 
  -6   8   7       27.43      -63.04    194.49 o 
  -4   8   7      448.30      554.49    336.82 o 
  -2   8   7      606.51      662.42    257.46 o 
   0   8   7        3.40       30.18    195.59 o 
   2   8   7      850.48      816.38    254.19 o 
   4   8   7      357.65      401.31    295.79 o 
   6   8   7     1290.40     1335.40    326.68 o 
 -24   0   8      212.67     1008.74    511.54 o 
 -22   0   8      283.01      123.23    387.38 o 
 -20   0   8     3803.83     3615.00    681.93 o 
 -18   0   8      178.15     -185.31    283.54 o 
 -16   0   8     6008.20     6683.35    685.29 o 
 -14   0   8     3493.30     3634.52    656.13 o 
 -12   0   8        3.92      -61.95    157.21 o 
 -10   0   8     3693.44     3593.90    373.43 o 
  -8   0   8     4817.68     5429.96    357.05 o 
  -6   0   8       19.87       55.71    100.70 o 
  -4   0   8    15075.79    15003.73    319.75 o 
  -2   0   8    47688.53    46280.27    509.60 o 
   0   0   8   163535.17   157659.27    930.68 o 
   2   0   8        0.21       65.97    111.34 o 
   4   0   8     6240.97     6035.55    327.73 o 
   6   0   8     4685.72     4204.75    323.45 o 
   8   0   8      591.88      211.04    180.95 o 
  10   0   8        1.17     -154.97    168.43 o 
  12   0   8     7162.71     6425.95    480.37 o 
  14   0   8     6504.73     6553.75    537.35 o 
  16   0   8     1827.22     2059.33    363.74 o 
  18   0   8     2722.73     2890.66    546.59 o 
  20   0   8        0.63      -93.55    409.04 o 
 -23   1   8       55.13      501.82    277.17 o 
 -21   1   8       34.01      463.27    252.46 o 
 -19   1   8      283.87      327.66    179.34 o 
 -17   1   8      375.45      312.33    175.88 o 
 -15   1   8      876.17      690.61    185.14 o 
 -13   1   8      812.60      930.77    174.13 o 
 -11   1   8      454.30      544.10    120.65 o 
  -9   1   8     2776.07     3179.38    194.14 o 
  -7   1   8       43.97       20.55     92.37 o 
  -5   1   8     3254.29     3114.33    138.35 o 
  -3   1   8      641.11      592.76     88.77 o 
  -1   1   8     6754.29     6152.33    146.96 o 
   1   1   8      663.55      619.60     93.13 o 
   3   1   8    27495.57    28762.83    323.14 o 
   5   1   8      954.59      907.27     97.24 o 
   7   1   8     1184.88     1385.00    133.65 o 
   9   1   8      657.29      775.89    112.88 o 
  11   1   8     1066.29     1265.93    180.90 o 
  13   1   8      697.00      842.45    171.33 o 
  15   1   8     1747.90     1919.28    244.25 o 
  17   1   8     2209.30     2389.58    317.83 o 
  19   1   8      489.75      619.61    254.92 o 
  21   1   8     1345.71     1462.65    404.62 o 
 -22   2   8       78.88      358.74    251.22 o 
 -20   2   8      270.49      379.81    254.51 o 
 -18   2   8       45.28      172.78    162.89 o 
 -16   2   8     2520.37     2599.99    285.83 o 
 -14   2   8      169.87      108.77    135.37 o 
 -12   2   8      104.35      283.53    131.88 o 
 -10   2   8      209.30      171.49     85.37 o 
  -8   2   8     1231.13     1240.77    119.35 o 
  -6   2   8     3170.72     3282.76    160.25 o 
  -4   2   8     3159.82     3041.67    142.41 o 
  -2   2   8      452.25      386.14    100.02 o 
   0   2   8     8630.55     8428.03    175.90 o 
   2   2   8     3205.41     3564.87    154.31 o 
   4   2   8     7097.86     7042.25    205.24 o 
   6   2   8     1763.11     1937.48    145.79 o 
   8   2   8     1748.80     1696.82    160.02 o 
  10   2   8     2191.63     2166.54    190.19 o 
  12   2   8      711.80      761.24    174.52 o 
  14   2   8       69.66      165.16    147.16 o 
  16   2   8       26.40      148.70    181.44 o 
  18   2   8       60.04     -172.62    179.47 o 
  20   2   8      574.44      764.71    292.49 o 
 -21   3   8      491.34      105.22    213.57 o 
 -19   3   8      200.96      -71.76    179.48 o 
 -17   3   8        1.16      -14.91    150.96 o 
 -15   3   8        9.95       95.14    146.85 o 
 -13   3   8     5423.91     5446.30    312.60 o 
 -11   3   8      871.17      840.49    150.40 o 
  -9   3   8     6557.88     6206.91    240.20 o 
  -7   3   8      560.95      432.73     98.65 o 
  -5   3   8       67.46       14.68     77.08 o 
  -3   3   8      586.66      856.32     92.76 o 
  -1   3   8     7273.02     7478.02    226.17 o 
   1   3   8      277.67      183.11     96.55 o 
   3   3   8     4886.71     4911.77    185.67 o 
   5   3   8     2387.33     2410.14    169.79 o 
   7   3   8     2553.39     2581.46    184.45 o 
   9   3   8       84.29      209.18    100.41 o 
  11   3   8      706.80      663.37    151.04 o 
  13   3   8     1586.27     1264.51    221.24 o 
  15   3   8      591.75      508.60    187.63 o 
  17   3   8      197.10      139.11    203.36 o 
  19   3   8      122.28      488.33    256.47 o 
 -20   4   8     1542.86     1533.57    379.23 o 
 -18   4   8      194.93      363.41    185.30 o 
 -16   4   8     2363.32     2268.77    275.08 o 
 -14   4   8     3344.05     3035.48    269.86 o 
 -12   4   8     4095.16     4236.32    294.32 o 
 -10   4   8     2150.27     2294.70    205.73 o 
  -8   4   8     2412.49     2676.31    190.54 o 
  -6   4   8     3565.05     3453.23    187.10 o 
  -4   4   8      675.60      896.68    133.36 o 
  -2   4   8     2865.82     2563.86    180.15 o 
   0   4   8      150.12      -14.27     90.12 o 
   2   4   8      351.70      549.49    120.41 o 
   4   4   8      663.96      754.70    136.61 o 
   6   4   8       14.74     -151.05    100.70 o 
   8   4   8      232.82      434.31    138.96 o 
  10   4   8      359.39      478.27    173.42 o 
  12   4   8      591.11      759.25    213.67 o 
  14   4   8      142.41      508.01    217.90 o 
  16   4   8       67.51     -228.76    207.24 o 
  18   4   8      612.60      508.21    306.65 o 
 -19   5   8       25.96      -60.21    266.54 o 
 -17   5   8      290.17      437.57    246.52 o 
 -15   5   8       71.68        2.99    185.47 o 
 -13   5   8      106.85      415.09    190.67 o 
 -11   5   8     1595.08     1732.24    263.41 o 
  -9   5   8       13.78       84.68    130.38 o 
  -7   5   8      215.50      339.41    143.63 o 
  -5   5   8      449.36      393.47    151.82 o 
  -3   5   8      291.90      260.33    132.56 o 
  -1   5   8       63.97       97.00    124.65 o 
   1   5   8     1318.40     1255.97    188.51 o 
   3   5   8      124.32      151.50    132.52 o 
   5   5   8     7429.74     7537.44    393.22 o 
   7   5   8     3738.90     4047.66    294.46 o 
   9   5   8      202.92      350.89    152.77 o 
  11   5   8       46.39      259.84    162.08 o 
  13   5   8        0.89      315.15    215.16 o 
  15   5   8      732.33      798.87    280.82 o 
  17   5   8      241.67      211.49    253.79 o 
 -16   6   8      304.18     1032.67    269.02 o 
 -14   6   8      141.70      307.17    222.84 o 
 -12   6   8     1607.74     1766.33    324.95 o 
 -10   6   8     2401.82     2119.50    348.15 o 
  -8   6   8      105.75     -120.11    165.76 o 
  -6   6   8     2708.00     2940.61    347.99 o 
  -4   6   8      376.19      441.13    198.79 o 
  -2   6   8     2642.06     2168.89    296.04 o 
   0   6   8      208.66      191.71    179.99 o 
   2   6   8        0.16      -12.36    248.76 o 
   4   6   8      111.53      -54.98    164.94 o 
   6   6   8     2296.21     2657.60    320.42 o 
   8   6   8      117.17      446.83    202.74 o 
  10   6   8       15.98       79.71    213.25 o 
  12   6   8      174.06      142.53    272.92 o 
  14   6   8      501.94      298.80    323.92 o 
 -13   7   8      180.79      -88.13    214.95 o 
 -11   7   8       10.73      -32.87    285.94 o 
  -9   7   8      298.57      619.27    256.36 o 
  -7   7   8        2.23      105.35    188.70 o 
  -5   7   8      677.78      464.98    223.84 o 
  -3   7   8        5.13      -29.02    180.90 o 
  -1   7   8     1555.95     1132.37    248.08 o 
   1   7   8      786.98      819.83    260.91 o 
   3   7   8        1.63      162.60    177.37 o 
   5   7   8       33.25     -189.12    164.48 o 
   7   7   8      490.15      478.69    216.54 o 
   9   7   8        0.55       80.58    216.27 o 
  11   7   8     1233.14      958.97    285.69 o 
  -8   8   8        2.59       31.20    227.90 o 
  -6   8   8       51.70      115.35    205.05 o 
  -4   8   8       94.89     -236.09    221.76 o 
  -2   8   8       26.63      544.43    245.97 o 
   0   8   8      194.11       86.38    202.72 o 
   2   8   8        1.38     -296.65    197.77 o 
   4   8   8        0.53      198.16    233.16 o 
   6   8   8       24.92      645.97    318.76 o 
 -23   1   9      789.98      625.74    349.57 o 
 -21   1   9      233.00      248.68    242.29 o 
 -19   1   9     1740.26     2109.39    276.46 o 
 -17   1   9     6176.85     6283.34    404.41 o 
 -15   1   9       11.10      110.07    178.80 o 
 -13   1   9     1451.36     1533.85    201.59 o 
 -11   1   9     1097.14     1026.15    191.73 o 
  -9   1   9      822.51      832.45    133.87 o 
  -7   1   9     1634.86     1944.98    157.07 o 
  -5   1   9        2.20       47.87     76.75 o 
  -3   1   9    20472.66    18846.16    251.81 o 
  -1   1   9      213.85      194.13     76.87 o 
   1   1   9      827.14      798.02    104.25 o 
   3   1   9     8039.03     8526.25    199.85 o 
   5   1   9      995.49     1216.85    102.31 o 
   7   1   9      306.09      346.19     99.04 o 
   9   1   9       41.67      115.43     84.64 o 
  11   1   9      493.48      888.12    164.08 o 
  13   1   9      930.06      816.50    176.34 o 
  15   1   9       26.58       69.16    152.90 o 
  17   1   9     2233.53     2280.72    319.01 o 
  19   1   9        2.40     -288.42    482.41 o 
  21   1   9      514.31      660.35    233.07 o 
 -22   2   9      336.30      269.07    258.75 o 
 -20   2   9      733.21      663.23    226.95 o 
 -18   2   9      301.38      407.90    171.83 o 
 -16   2   9     4641.33     4677.89    355.58 o 
 -14   2   9       21.28        1.86    128.84 o 
 -12   2   9     1974.09     2069.50    196.60 o 
 -10   2   9       63.74       96.20     70.79 o 
  -8   2   9     6615.35     6972.94    215.90 o 
  -6   2   9        7.65       45.24     82.38 o 
  -4   2   9    34864.15    35204.80    365.06 o 
  -2   2   9      188.93      281.02     92.91 o 
   0   2   9     5403.31     4759.04    149.74 o 
   2   2   9     1041.93      989.01    108.08 o 
   4   2   9     2217.97     2036.10    140.43 o 
   6   2   9     3344.30     3702.10    182.56 o 
   8   2   9      158.00      157.72     82.67 o 
  10   2   9     2431.98     2701.98    211.43 o 
  12   2   9      450.44      530.24    169.08 o 
  14   2   9        2.56      -64.61    163.62 o 
  16   2   9       18.12      201.36    194.65 o 
  18   2   9       19.26     -169.19    186.79 o 
  20   2   9       15.01      185.74    287.97 o 
 -21   3   9      205.85       48.61    226.88 o 
 -19   3   9     1498.24     1357.66    242.43 o 
 -17   3   9       11.62      243.72    160.07 o 
 -15   3   9      494.36      569.99    172.15 o 
 -13   3   9     1053.75     1312.80    187.16 o 
 -11   3   9     3196.31     3272.35    239.74 o 
  -9   3   9     5631.35     5930.03    236.40 o 
  -7   3   9     3100.74     3014.80    176.03 o 
  -5   3   9      385.11      593.06     99.26 o 
  -3   3   9      330.32      235.39     80.53 o 
  -1   3   9      343.60      228.23     89.52 o 
   1   3   9     4961.19     4576.38    207.67 o 
   3   3   9     3416.21     3431.99    169.10 o 
   5   3   9     1050.32     1076.56    130.79 o 
   7   3   9      100.93      243.72     97.60 o 
   9   3   9      469.52      517.19    121.22 o 
  11   3   9     1299.18     1307.25    219.35 o 
  13   3   9     1222.18     1369.66    227.30 o 
  15   3   9      294.38      332.57    168.95 o 
  17   3   9      438.74      406.11    214.99 o 
  19   3   9       12.16      117.61    310.16 o 
 -20   4   9      129.32     -217.22    195.51 o 
 -18   4   9      241.80       31.57    181.15 o 
 -16   4   9      440.91      317.58    172.99 o 
 -14   4   9        4.25      102.67    203.45 o 
 -12   4   9       67.01      132.11    194.05 o 
 -10   4   9    11329.76    10843.81    412.26 o 
  -8   4   9       51.88      191.88     98.40 o 
  -6   4   9       82.02       45.44    118.76 o 
  -4   4   9       20.91       -7.83     79.97 o 
  -2   4   9      931.90      902.28    129.86 o 
   0   4   9      179.33      131.43     95.40 o 
   2   4   9      568.28      519.49    119.60 o 
   4   4   9     7482.48     7597.13    315.18 o 
   6   4   9        1.90      133.91    116.41 o 
   8   4   9      185.21       -9.46    129.84 o 
  10   4   9     3646.55     3458.64    308.83 o 
  12   4   9       20.21      -56.38    198.54 o 
  14   4   9     2476.51     2513.33    335.36 o 
  16   4   9      201.10      -45.02    271.08 o 
  18   4   9      352.72      997.32    294.50 o 
 -19   5   9       10.40      124.80    439.48 o 
 -17   5   9     2906.04     3203.71    411.49 o 
 -15   5   9      235.86      141.60    193.16 o 
 -13   5   9     1891.68     1739.62    268.84 o 
 -11   5   9        2.88       -5.29    158.36 o 
  -9   5   9       78.99      171.74    137.46 o 
  -7   5   9     2216.52     2239.87    237.13 o 
  -5   5   9       46.28      -26.78    187.74 o 
  -3   5   9     3461.06     3221.77    263.81 o 
  -1   5   9       54.31     -173.83    120.65 o 
   1   5   9      224.45      259.58    157.14 o 
   3   5   9     1407.75     1116.66    200.02 o 
   5   5   9       13.07      125.52    147.82 o 
   7   5   9      114.45       83.91    146.93 o 
   9   5   9      230.33      436.51    167.12 o 
  11   5   9        0.10      174.68    164.11 o 
  13   5   9       31.92     -181.12    227.33 o 
  15   5   9       33.14      429.14    244.50 o 
  17   5   9        2.64      232.57    269.07 o 
 -16   6   9       62.87     -216.68    193.49 o 
 -14   6   9      163.02       51.46    235.26 o 
 -12   6   9       37.66       11.05    192.45 o 
 -10   6   9        3.49     -165.56    189.36 o 
  -8   6   9     1436.03     1935.60    291.73 o 
  -6   6   9       73.73       88.71    173.08 o 
  -4   6   9     1778.76     1818.89    285.49 o 
  -2   6   9      784.31      587.61    229.75 o 
   0   6   9     1600.95     1503.10    297.06 o 
   2   6   9      491.31      332.29    253.69 o 
   4   6   9      368.83      274.60    194.92 o 
   6   6   9       40.59        2.54    175.21 o 
   8   6   9      661.56      728.46    219.77 o 
  10   6   9      392.51      664.49    337.25 o 
  12   6   9       89.45      655.92    292.20 o 
  14   6   9      366.26      203.17    348.89 o 
 -13   7   9       52.20      426.54    232.37 o 
 -11   7   9       44.92     -122.69    250.41 o 
  -9   7   9       91.96      156.81    230.36 o 
  -7   7   9       10.35      150.98    179.27 o 
  -5   7   9      403.68        2.63    218.93 o 
  -3   7   9       77.98      372.76    223.71 o 
  -1   7   9      168.49      225.86    189.90 o 
   1   7   9      105.97      205.62    187.58 o 
   3   7   9      178.25      385.91    194.49 o 
   5   7   9        1.39     -208.23    160.76 o 
   7   7   9      124.69      273.79    204.19 o 
   9   7   9      144.97      345.47    256.02 o 
  11   7   9       11.71       14.97    484.85 o 
  -8   8   9        0.23      -75.91    311.06 o 
  -6   8   9      516.85      169.99    241.55 o 
  -4   8   9      245.40       70.11    232.22 o 
  -2   8   9       28.63       79.85    227.08 o 
   0   8   9      279.53       29.30    331.60 o 
   2   8   9      226.83       36.52    239.05 o 
   4   8   9        9.36     -426.84    358.51 o 
 -24   0  10      162.42      240.87    462.07 o 
 -22   0  10      880.10      537.72    417.71 o 
 -20   0  10       97.34     -203.10    215.26 o 
 -18   0  10       86.44     -402.86    657.39 o 
 -16   0  10      905.22     1225.05    289.43 o 
 -14   0  10     1552.00     1801.46    306.86 o 
 -12   0  10       12.63      -89.07    155.74 o 
 -10   0  10      374.98      493.91    195.30 o 
  -8   0  10     3983.36     3828.88    206.83 o 
  -6   0  10     5809.44     5654.15    240.03 o 
  -4   0  10     4191.16     4398.93    227.19 o 
  -2   0  10     1793.06     1343.66    161.26 o 
   0   0  10      594.72      939.42    147.55 o 
   2   0  10     1768.31     2045.17    174.57 o 
   4   0  10      231.90      166.37     89.91 o 
   6   0  10      634.66      464.00    190.19 o 
   8   0  10       62.15      297.55    177.75 o 
  10   0  10      242.79      296.95    186.87 o 
  12   0  10     4751.92     4732.75    446.15 o 
  14   0  10     1074.05     1074.14    280.60 o 
  16   0  10     1215.04      829.97    286.30 o 
  18   0  10      597.34     -108.93    293.67 o 
  20   0  10      296.12      959.95    369.26 o 
 -23   1  10       65.00     -220.91    383.01 o 
 -21   1  10       61.80     -136.58    275.59 o 
 -19   1  10        7.42      169.72    173.97 o 
 -17   1  10      695.43      648.60    187.44 o 
 -15   1  10      304.76      290.78    154.49 o 
 -13   1  10      203.06      205.69    146.50 o 
 -11   1  10     1962.54     2086.27    180.56 o 
  -9   1  10     1492.49     1797.36    164.39 o 
  -7   1  10     1344.92     1607.34    110.11 o 
  -5   1  10     2502.34     2927.91    142.22 o 
  -3   1  10     3146.65     3146.13    140.41 o 
  -1   1  10    22535.45    20591.81    266.58 o 
   1   1  10     1313.39     1513.23    127.65 o 
   3   1  10     5349.38     4916.99    169.94 o 
   5   1  10        3.15       33.13     68.62 o 
   7   1  10      132.22       41.54     81.30 o 
   9   1  10      492.64      609.39    146.42 o 
  11   1  10     2046.30     2130.70    222.56 o 
  13   1  10     4405.36     4607.42    332.92 o 
  15   1  10       72.46      175.96    158.51 o 
  17   1  10      234.82      394.44    225.11 o 
  19   1  10      150.39      168.85    461.40 o 
  21   1  10      204.73      106.28    198.23 o 
 -22   2  10       93.72      220.98    250.54 o 
 -20   2  10      331.85      473.66    212.93 o 
 -18   2  10      303.44       26.12    163.12 o 
 -16   2  10        9.55        3.94    141.73 o 
 -14   2  10     2811.08     2586.16    275.97 o 
 -12   2  10       17.52       60.69    103.48 o 
 -10   2  10      458.22      362.62     81.31 o 
  -8   2  10    10324.49     9860.70    253.18 o 
  -6   2  10     6185.96     6509.74    203.18 o 
  -4   2  10     7821.09     7270.12    184.41 o 
  -2   2  10     8200.68     8573.73    251.14 o 
   0   2  10     3347.96     3081.63    134.11 o 
   2   2  10    11366.20    11006.86    236.45 o 
   4   2  10      155.50      111.25     83.02 o 
   6   2  10    49843.67    48725.14    524.80 o 
   8   2  10      331.56      575.52    102.79 o 
  10   2  10     3216.19     3898.62    288.56 o 
  12   2  10        0.44       79.36    139.97 o 
  14   2  10      372.52      501.13    175.34 o 
  16   2  10      269.63      273.48    173.72 o 
  18   2  10      805.26     1056.01    281.16 o 
  20   2  10     1087.04     1603.95    372.19 o 
 -21   3  10      628.24      797.31    396.95 o 
 -19   3  10      235.17      283.19    179.44 o 
 -17   3  10     3026.91     2945.16    297.88 o 
 -15   3  10      344.22       50.63    149.82 o 
 -13   3  10      260.39       79.64    134.38 o 
 -11   3  10     3188.26     2877.56    223.94 o 
  -9   3  10     2236.01     2036.92    165.50 o 
  -7   3  10     4796.69     4954.94    222.11 o 
  -5   3  10     5460.74     6361.08    205.74 o 
  -3   3  10     5464.69     5532.35    212.93 o 
  -1   3  10     8836.96     8675.67    227.18 o 
   1   3  10      559.91      766.58     90.08 o 
   3   3  10     1860.30     1980.48    148.94 o 
   5   3  10     1045.37     1477.38    139.92 o 
   7   3  10        2.27       88.79     90.73 o 
   9   3  10       15.11     -103.65    101.37 o 
  11   3  10      268.37      155.69    155.05 o 
  13   3  10        1.07      258.03    190.48 o 
  15   3  10      111.96     -191.48    177.70 o 
  17   3  10      349.51      445.47    220.33 o 
  19   3  10      654.36      540.19    239.51 o 
 -20   4  10       56.44       60.49    215.04 o 
 -18   4  10     1613.39     1623.90    329.27 o 
 -16   4  10      660.18      530.98    209.87 o 
 -14   4  10     1039.19     1365.30    211.37 o 
 -12   4  10      868.40      806.87    174.15 o 
 -10   4  10     8865.75     8874.98    389.65 o 
  -8   4  10    11477.18    10525.16    335.84 o 
  -6   4  10     4281.82     4555.88    337.86 o 
  -4   4  10     4599.75     4686.05    284.28 o 
  -2   4  10     1285.64     1632.71    192.75 o 
   0   4  10      437.14      415.91    106.81 o 
   2   4  10      658.70      650.41    127.79 o 
   4   4  10     1755.61     1575.79    179.07 o 
   6   4  10     2021.65     2114.42    205.69 o 
   8   4  10      172.21      170.55    125.36 o 
  10   4  10     1423.63     1920.21    295.15 o 
  12   4  10      367.25      520.36    212.12 o 
  14   4  10     1501.81     1573.57    397.54 o 
  16   4  10      566.02     1183.67    308.57 o 
  18   4  10       11.78       14.49    250.45 o 
 -19   5  10        0.27       67.41    253.62 o 
 -17   5  10       10.40      236.22    213.91 o 
 -15   5  10      544.53      325.01    193.14 o 
 -13   5  10      208.33      313.85    188.72 o 
 -11   5  10      232.21      229.98    189.89 o 
  -9   5  10      187.79      143.21    139.57 o 
  -7   5  10     2135.06     2504.47    260.12 o 
  -5   5  10       41.49     -134.22    157.42 o 
  -3   5  10     1437.81     1384.40    195.48 o 
  -1   5  10       73.68      -59.72    124.87 o 
   1   5  10        2.81       18.23    131.25 o 
   3   5  10        4.32      -86.61    132.09 o 
   5   5  10     1979.15     1716.29    232.93 o 
   7   5  10       74.52      204.18    156.94 o 
   9   5  10      116.85      370.14    184.77 o 
  11   5  10       89.79     -384.81    259.06 o 
  13   5  10        4.46       38.32    220.45 o 
  15   5  10      144.12     -114.83    253.30 o 
 -16   6  10        0.08      785.40    284.69 o 
 -14   6  10      307.13      269.83    215.71 o 
 -12   6  10      991.52     1312.56    281.92 o 
 -10   6  10        4.59      -64.40    195.18 o 
  -8   6  10      488.31      459.71    189.26 o 
  -6   6  10      942.95      804.40    227.98 o 
  -4   6  10       48.13      121.28    169.09 o 
  -2   6  10       66.90      307.08    190.77 o 
   0   6  10     2060.78     1604.85    357.95 o 
   2   6  10       14.05     -197.82    131.88 o 
   4   6  10       13.09     -184.53    159.71 o 
   6   6  10      318.73      239.04    194.65 o 
   8   6  10        0.20      -65.48    156.14 o 
  10   6  10      239.77      516.31    220.49 o 
  12   6  10        0.00      304.82    246.03 o 
  14   6  10      223.65      463.92    307.60 o 
 -13   7  10        3.87     -639.41    426.27 o 
 -11   7  10       56.04      -35.55    232.71 o 
  -9   7  10       46.98      191.46    219.23 o 
  -7   7  10       22.04     -145.95    162.86 o 
  -5   7  10      807.50     1144.32    260.86 o 
  -3   7  10       97.14     -159.94    173.51 o 
  -1   7  10      283.28      493.61    229.28 o 
   1   7  10       52.89     -242.19    161.46 o 
   3   7  10      365.60      710.39    221.61 o 
   5   7  10       19.93     -104.95    183.78 o 
   7   7  10      164.64      416.00    216.26 o 
   9   7  10      546.97      701.11    271.67 o 
  11   7  10      397.04      407.23    317.66 o 
  -6   8  10        1.06      183.64    216.06 o 
  -4   8  10        0.02       56.77    211.93 o 
  -2   8  10       17.95      -19.43    198.50 o 
   0   8  10      100.04      645.92    232.68 o 
   2   8  10      478.15      496.19    217.62 o 
   4   8  10       52.40      -17.63    222.44 o 
 -23   1  11      195.41      118.48    270.20 o 
 -21   1  11       11.58      -81.88    209.64 o 
 -19   1  11      959.79     1201.62    229.17 o 
 -17   1  11      538.69      478.32    185.91 o 
 -15   1  11     3789.76     3948.57    320.00 o 
 -13   1  11        3.49       14.06    123.54 o 
 -11   1  11     1879.03     1975.40    176.68 o 
  -9   1  11       11.77      -13.58    123.39 o 
  -7   1  11     1754.00     1691.73    119.92 o 
  -5   1  11      469.64      585.99     98.66 o 
  -3   1  11      858.36      802.81    100.43 o 
  -1   1  11      471.60      289.60     82.86 o 
   1   1  11     1863.11     2057.77    134.32 o 
   3   1  11    10902.85    10152.46    219.69 o 
   5   1  11       68.02       46.68     68.62 o 
   7   1  11      112.19      193.23     88.20 o 
   9   1  11     1675.66     1343.16    186.84 o 
  11   1  11     1146.62     1226.05    182.92 o 
  13   1  11      120.43      160.88    153.50 o 
  15   1  11        3.52      135.64    159.15 o 
  17   1  11      140.05      -21.84    163.42 o 
  19   1  11      667.34      295.26    206.67 o 
 -22   2  11      330.86      615.52    264.39 o 
 -20   2  11      558.06      390.54    206.49 o 
 -18   2  11     1285.90     1201.60    225.21 o 
 -16   2  11     2309.81     2354.94    265.04 o 
 -14   2  11     1886.33     2069.35    295.94 o 
 -12   2  11        8.78     -136.67     91.11 o 
 -10   2  11     1123.65     1084.14    151.49 o 
  -8   2  11       36.22        5.97     87.44 o 
  -6   2  11      149.10       76.10     78.95 o 
  -4   2  11     1548.05     1860.63    157.21 o 
  -2   2  11    38085.03    35761.90    435.82 o 
   0   2  11     3809.65     3845.50    149.41 o 
   2   2  11      458.38      519.87     98.71 o 
   4   2  11      395.10      467.69     99.36 o 
   6   2  11    19734.67    19259.96    342.54 o 
   8   2  11       33.54       29.11    131.71 o 
  10   2  11      848.24     1007.54    181.79 o 
  12   2  11     3311.57     3093.71    290.97 o 
  14   2  11     1350.53     1289.20    225.58 o 
  16   2  11        0.52      119.00    206.22 o 
  18   2  11       63.25      341.93    216.35 o 
  20   2  11        3.60      330.81    263.34 o 
 -21   3  11     1512.17     1486.84    288.97 o 
 -19   3  11     2050.97     1853.51    259.72 o 
 -17   3  11     1058.25     1246.75    225.31 o 
 -15   3  11     1988.81     2180.36    267.12 o 
 -13   3  11     3170.66     3315.94    257.53 o 
 -11   3  11    12032.58    11673.78    374.63 o 
  -9   3  11     8980.87     8840.41    273.52 o 
  -7   3  11     5386.67     5064.58    206.31 o 
  -5   3  11    11351.59    10709.01    241.27 o 
  -3   3  11      109.15       50.93     89.67 o 
  -1   3  11    10606.52     9883.48    241.47 o 
   1   3  11     6444.57     6711.64    218.04 o 
   3   3  11     3182.03     3578.58    182.22 o 
   5   3  11    11034.97    10858.96    291.72 o 
   7   3  11     3547.13     3470.41    206.97 o 
   9   3  11       81.53      -45.23    107.93 o 
  11   3  11      281.95      243.41    163.34 o 
  13   3  11      133.46      355.53    166.95 o 
  15   3  11      630.37      514.23    263.39 o 
  17   3  11       15.73     -273.22    182.15 o 
  19   3  11      207.52       -2.72    207.42 o 
 -20   4  11        0.38       80.96    209.83 o 
 -18   4  11       30.19      102.76    227.22 o 
 -16   4  11     1431.02     1449.15    268.31 o 
 -14   4  11      210.53      354.99    164.53 o 
 -12   4  11      585.41      860.16    182.28 o 
 -10   4  11     3351.00     3027.79    266.31 o 
  -8   4  11     2561.97     2228.39    224.97 o 
  -6   4  11     1073.44     1207.68    187.52 o 
  -4   4  11      202.99      176.09    123.66 o 
  -2   4  11      181.53      262.66    127.41 o 
   0   4  11     3234.72     3019.62    248.58 o 
   2   4  11      687.56      886.20    168.51 o 
   4   4  11     2421.39     2435.44    213.63 o 
   6   4  11     3234.42     3194.23    247.63 o 
   8   4  11      778.86      780.42    163.98 o 
  10   4  11      591.22      392.12    192.49 o 
  12   4  11      429.66      565.18    223.11 o 
  14   4  11     1171.07     1177.29    264.61 o 
  16   4  11      224.55      441.72    256.43 o 
  18   4  11      518.13     1067.90    326.82 o 
 -19   5  11       25.89     -225.56    213.70 o 
 -17   5  11      620.78      406.92    238.16 o 
 -15   5  11     1242.35     1084.96    254.89 o 
 -13   5  11      372.08      358.80    186.36 o 
 -11   5  11     2125.71     2225.24    297.92 o 
  -9   5  11      160.30      249.00    180.50 o 
  -7   5  11     1241.78     1456.80    210.59 o 
  -5   5  11     5747.78     5160.47    331.93 o 
  -3   5  11       16.79       26.10    130.87 o 
  -1   5  11     7687.59     8350.77    398.11 o 
   1   5  11       51.40      -49.68    127.16 o 
   3   5  11      153.16      333.20    155.42 o 
   5   5  11       89.74       33.54    146.87 o 
   7   5  11      292.37      404.04    173.76 o 
   9   5  11      572.92      414.35    257.08 o 
  11   5  11        0.96       70.90    210.97 o 
  13   5  11      507.10      525.92    248.32 o 
  15   5  11       52.99     -268.19    258.50 o 
 -16   6  11       43.75      105.39    235.98 o 
 -14   6  11      872.66      655.06    246.90 o 
 -12   6  11      234.57      130.08    416.64 o 
 -10   6  11      230.43     -132.49    205.39 o 
  -8   6  11     2001.53     1777.65    281.31 o 
  -6   6  11      248.03      132.63    171.92 o 
  -4   6  11     1241.60     1282.15    248.14 o 
  -2   6  11      221.01      119.72    178.35 o 
   0   6  11      271.47       45.51    220.54 o 
   2   6  11      967.62      976.06    243.73 o 
   4   6  11        0.11      205.09    162.94 o 
   6   6  11      288.65      195.11    172.50 o 
   8   6  11      379.70      732.89    229.53 o 
  10   6  11      582.30      372.76    352.57 o 
  12   6  11      667.56      336.39    257.86 o 
  14   6  11       42.09      276.12    300.41 o 
 -13   7  11        1.06      100.81    234.83 o 
 -11   7  11      166.92      -32.15    213.19 o 
  -9   7  11      258.87      809.66    296.39 o 
  -7   7  11      197.64      250.16    203.77 o 
  -5   7  11      238.27      354.87    214.12 o 
  -3   7  11       23.01      -86.59    179.90 o 
  -1   7  11      103.96      521.56    237.96 o 
   1   7  11      148.58      380.87    214.07 o 
   3   7  11       25.37     -161.74    210.76 o 
   5   7  11        2.85     -268.02    178.68 o 
   7   7  11       35.01     -246.73    179.72 o 
   9   7  11       20.41      313.81    233.72 o 
  -6   8  11       26.45     -131.63    215.71 o 
  -4   8  11     1257.26     1643.71    311.44 o 
  -2   8  11      528.72      553.53    249.29 o 
   0   8  11        5.52      284.56    211.31 o 
   2   8  11      420.65      793.97    267.91 o 
   4   8  11      418.90      706.67    253.48 o 
 -22   0  12      115.22      168.96    366.24 o 
 -20   0  12       38.49      536.01    258.08 o 
 -18   0  12     3500.30     3291.57    463.92 o 
 -16   0  12      142.30      155.00    211.97 o 
 -14   0  12      796.57      776.98    330.25 o 
 -12   0  12     3001.17     2614.23    339.11 o 
 -10   0  12      680.96     1014.78    231.92 o 
  -8   0  12        0.45       -2.04    103.86 o 
  -6   0  12     4684.60     4538.69    247.10 o 
  -4   0  12     5174.58     5135.97    255.73 o 
  -2   0  12    13862.15    12466.85    434.20 o 
   0   0  12     1354.37     1369.03    169.03 o 
   2   0  12      417.14      347.26    124.58 o 
   4   0  12       89.90       33.53     90.37 o 
   6   0  12     2983.84     3270.20    334.50 o 
   8   0  12      274.70      452.26    207.75 o 
  10   0  12     1692.77     1573.85    289.11 o 
  12   0  12     2400.13     1882.84    327.34 o 
  14   0  12     2150.66     1872.68    352.17 o 
  16   0  12       59.11      361.30    273.35 o 
  18   0  12      217.75      412.54    315.61 o 
  20   0  12        4.80       93.42    471.00 o 
 -23   1  12       13.41      -14.64    241.88 o 
 -21   1  12      260.98      438.31    289.44 o 
 -19   1  12      419.02      461.01    194.19 o 
 -17   1  12     1361.42     1227.17    219.96 o 
 -15   1  12       15.57     -141.09    122.19 o 
 -13   1  12      233.80      115.48    135.62 o 
 -11   1  12       61.96       71.04     94.02 o 
  -9   1  12     4347.10     4849.08    276.97 o 
  -7   1  12      213.80      153.75     78.76 o 
  -5   1  12     4402.65     4644.96    175.02 o 
  -3   1  12     8976.86     9392.15    220.20 o 
  -1   1  12     4486.72     4726.76    164.71 o 
   1   1  12     1262.01     1538.16    122.38 o 
   3   1  12     2554.25     2537.55    181.47 o 
   5   1  12      407.27      506.52     91.77 o 
   7   1  12        0.22       30.08     80.35 o 
   9   1  12      268.33      401.11    141.83 o 
  11   1  12     4096.50     3986.65    299.66 o 
  13   1  12      184.67      168.68    148.17 o 
  15   1  12       29.18      -45.97    142.69 o 
  17   1  12       97.66      275.29    173.11 o 
  19   1  12      193.12       52.29    188.78 o 
 -22   2  12     1796.92     2515.36    492.31 o 
 -20   2  12       49.71      129.62    172.80 o 
 -18   2  12     1205.62     1082.71    216.86 o 
 -16   2  12       85.36      -83.81    149.77 o 
 -14   2  12      798.00      838.35    173.60 o 
 -12   2  12      969.93      951.03    143.25 o 
 -10   2  12       62.72      234.01    106.82 o 
  -8   2  12     4097.48     3818.65    181.31 o 
  -6   2  12     5061.52     4966.93    189.25 o 
  -4   2  12     4423.06     3884.18    195.83 o 
  -2   2  12    29643.78    28323.40    433.04 o 
   0   2  12     2112.81     2129.33    159.47 o 
   2   2  12       36.85        5.52     78.13 o 
   4   2  12     1263.03     1281.23    126.12 o 
   6   2  12    11104.90    11139.61    273.09 o 
   8   2  12      299.92      518.46    121.23 o 
  10   2  12      169.14      140.88    151.08 o 
  12   2  12     2253.06     2178.45    250.35 o 
  14   2  12      573.71      601.27    197.07 o 
  16   2  12     1282.53     1297.99    238.15 o 
  18   2  12     2374.64     2162.46    328.11 o 
  20   2  12       48.48     -171.92    195.19 o 
 -21   3  12      113.30     -172.41    205.74 o 
 -19   3  12       80.28      253.14    167.88 o 
 -17   3  12      452.83      558.38    200.66 o 
 -15   3  12     3971.75     3435.63    309.68 o 
 -13   3  12      294.84      313.71    134.03 o 
 -11   3  12      433.71      392.18    127.57 o 
  -9   3  12     2422.77     2607.99    176.37 o 
  -7   3  12        0.34      -61.38     74.36 o 
  -5   3  12     1470.16     1612.24    117.50 o 
  -3   3  12      464.73      444.98    132.94 o 
  -1   3  12      321.15      246.07     93.52 o 
   1   3  12      663.62      650.24    106.23 o 
   3   3  12     1805.94     2036.37    150.40 o 
   5   3  12     1815.39     1894.67    156.85 o 
   7   3  12        7.11       83.79     97.10 o 
   9   3  12       11.50        8.27    135.86 o 
  11   3  12      576.97      526.31    187.63 o 
  13   3  12      530.17      892.67    227.07 o 
  15   3  12      242.29      215.09    188.34 o 
  17   3  12      453.61       91.11    205.05 o 
  19   3  12       22.95      129.98    218.24 o 
 -20   4  12       15.67      -74.96    181.35 o 
 -18   4  12       46.07     -260.49    173.66 o 
 -16   4  12      486.63      719.80    217.21 o 
 -14   4  12     1603.83     1251.22    233.01 o 
 -12   4  12        7.65      232.90    146.34 o 
 -10   4  12        0.64       55.66    156.44 o 
  -8   4  12     2298.10     2309.76    234.11 o 
  -6   4  12     1766.23     1947.86    213.94 o 
  -4   4  12      156.98      261.49    128.83 o 
  -2   4  12      568.43      427.32    140.44 o 
   0   4  12     1488.76     1482.50    199.05 o 
   2   4  12     1390.36     1101.30    186.85 o 
   4   4  12     3202.89     2924.27    259.80 o 
   6   4  12      297.39      158.03    204.95 o 
   8   4  12      724.11      755.56    187.56 o 
  10   4  12      692.60      773.45    235.81 o 
  12   4  12      192.80      219.66    202.58 o 
  14   4  12      590.66      733.18    240.78 o 
  16   4  12       63.55      174.93    400.18 o 
 -19   5  12      228.77      295.07    242.97 o 
 -17   5  12      263.22       78.89    370.88 o 
 -15   5  12       78.55      514.38    210.09 o 
 -13   5  12     1133.78      729.96    228.02 o 
 -11   5  12       69.64       46.77    171.96 o 
  -9   5  12     5160.64     5058.55    406.18 o 
  -7   5  12     1864.82     1828.53    235.27 o 
  -5   5  12       54.31      -83.64    120.97 o 
  -3   5  12      457.23      572.99    218.26 o 
  -1   5  12      217.94      268.11    155.98 o 
   1   5  12      263.11      206.95    148.31 o 
   3   5  12     4919.95     4708.25    335.23 o 
   5   5  12     1059.86     1126.25    205.38 o 
   7   5  12      579.81      687.91    187.53 o 
   9   5  12      105.92      166.38    178.89 o 
  11   5  12      354.69      294.76    255.09 o 
  13   5  12      158.59      198.07    237.76 o 
  15   5  12       65.57      476.43    299.62 o 
 -16   6  12      418.28      860.57    320.15 o 
 -14   6  12      283.09      564.85    243.04 o 
 -12   6  12        2.05     -120.85    203.33 o 
 -10   6  12        6.08      264.32    216.76 o 
  -8   6  12      293.33     -122.78    210.11 o 
  -6   6  12      442.21      732.41    225.46 o 
  -4   6  12      599.93      397.87    204.20 o 
  -2   6  12      724.35      663.98    211.12 o 
   0   6  12       19.21      242.65    289.22 o 
   2   6  12      994.62      704.61    193.91 o 
   4   6  12       92.94       83.47    167.31 o 
   6   6  12       52.00      169.15    192.44 o 
   8   6  12      882.56      622.04    231.59 o 
  10   6  12      171.32       18.84    339.44 o 
  12   6  12      652.17      748.28    386.28 o 
 -13   7  12      315.45      318.90    224.87 o 
 -11   7  12        1.78     -385.02    352.34 o 
  -9   7  12       66.94     -207.77    236.46 o 
  -7   7  12      280.66      517.86    221.36 o 
  -5   7  12     1178.24     1288.94    264.97 o 
  -3   7  12        0.64      456.44    200.38 o 
  -1   7  12      817.34      357.63    215.96 o 
   1   7  12       67.90      -42.55    184.79 o 
   3   7  12       77.66       80.42    190.65 o 
   5   7  12      230.16     -225.96    221.31 o 
   7   7  12       15.55       63.21    231.54 o 
   9   7  12      208.62       50.62    256.66 o 
  -6   8  12        9.30      458.65    241.49 o 
  -4   8  12      102.30      620.83    221.10 o 
  -2   8  12     1003.43      732.49    306.34 o 
   0   8  12       21.29      -12.49    279.06 o 
   2   8  12      149.05      129.77    215.42 o 
 -23   1  13      957.36      907.73    311.89 o 
 -21   1  13      406.56      456.64    201.52 o 
 -19   1  13        0.25       73.07    161.48 o 
 -17   1  13     7067.84     6155.85    443.07 o 
 -15   1  13      109.34      -21.73    149.32 o 
 -13   1  13     1066.04     1089.91    190.33 o 
 -11   1  13      214.52      201.05    102.23 o 
  -9   1  13     4093.72     3849.83    212.41 o 
  -7   1  13       71.30      -37.40     77.18 o 
  -5   1  13     5675.22     5602.51    193.91 o 
  -3   1  13    37097.57    35402.82    396.14 o 
  -1   1  13     6195.17     5648.96    183.57 o 
   1   1  13      436.06      303.30     89.00 o 
   3   1  13     7871.33     7604.83    212.50 o 
   5   1  13     9928.06     9402.40    219.81 o 
   7   1  13     1762.72     1886.51    150.86 o 
   9   1  13      478.15      618.62    156.54 o 
  11   1  13     5695.40     5029.51    337.15 o 
  13   1  13      448.10      414.92    166.29 o 
  15   1  13        2.17       18.84    151.83 o 
  17   1  13      352.19      686.19    197.02 o 
  19   1  13      246.29      687.81    237.71 o 
 -22   2  13      132.79      356.36    230.55 o 
 -20   2  13      687.08      862.92    216.31 o 
 -18   2  13      867.99     1093.28    219.96 o 
 -16   2  13     1492.78     1151.26    225.02 o 
 -14   2  13      144.50      183.19    134.98 o 
 -12   2  13       75.20      164.12    119.31 o 
 -10   2  13     1241.19     1512.29    170.93 o 
  -8   2  13     4521.11     4814.42    193.37 o 
  -6   2  13      177.11      397.39     94.07 o 
  -4   2  13     3476.14     3580.34    194.80 o 
  -2   2  13     9106.64     8690.91    257.69 o 
   0   2  13       13.01       75.41     69.59 o 
   2   2  13      235.01      280.23     87.65 o 
   4   2  13      169.31       85.12     81.15 o 
   6   2  13     8786.33     9179.01    264.85 o 
   8   2  13     2373.43     2312.69    233.89 o 
  10   2  13     2334.64     2025.54    245.16 o 
  12   2  13      129.37      -36.14    147.23 o 
  14   2  13      508.42      526.34    181.39 o 
  16   2  13      165.11       45.28    183.52 o 
  18   2  13       77.91      310.56    211.68 o 
 -21   3  13      964.87     1412.01    287.48 o 
 -19   3  13       50.39      143.99    193.05 o 
 -17   3  13       59.60      208.85    207.72 o 
 -15   3  13       61.92      124.31    212.35 o 
 -13   3  13        0.48       82.45    128.96 o 
 -11   3  13      558.38      717.05    138.52 o 
  -9   3  13     3640.52     4038.39    209.74 o 
  -7   3  13      919.36     1034.74    117.90 o 
  -5   3  13      467.33      421.44    114.46 o 
  -3   3  13     2486.97     3004.27    191.68 o 
  -1   3  13     5295.15     5215.74    214.95 o 
   1   3  13     5746.17     5922.01    198.30 o 
   3   3  13    20284.98    19268.70    505.73 o 
   5   3  13     1210.20     1249.10    138.89 o 
   7   3  13      663.64      816.18    147.81 o 
   9   3  13      443.77      385.91    162.23 o 
  11   3  13      581.95      708.09    183.86 o 
  13   3  13       84.31      148.38    154.01 o 
  15   3  13     1252.88     1380.57    263.41 o 
  17   3  13       26.57        0.33    205.05 o 
 -20   4  13      687.67      771.86    231.86 o 
 -18   4  13       68.18      223.44    181.93 o 
 -16   4  13       75.15       23.15    181.29 o 
 -14   4  13       52.58     -188.09    125.39 o 
 -12   4  13       78.22      -88.04    161.56 o 
 -10   4  13    21640.53    19312.68    613.37 o 
  -8   4  13      543.46      670.98    193.61 o 
  -6   4  13      499.33      622.32    153.31 o 
  -4   4  13       62.16      -24.68    113.29 o 
  -2   4  13     1149.77     1084.12    175.89 o 
   0   4  13     1263.95     1329.82    194.81 o 
   2   4  13     3747.36     3689.39    287.55 o 
   4   4  13     6968.36     6550.46    360.43 o 
   6   4  13     2773.60     2435.40    251.12 o 
   8   4  13        0.49      102.28    178.94 o 
  10   4  13      181.83       33.33    177.75 o 
  12   4  13       87.61      165.37    199.32 o 
  14   4  13       91.57        9.45    369.76 o 
  16   4  13       14.65       42.29    235.46 o 
 -19   5  13        0.54     -331.58    234.89 o 
 -17   5  13      249.43      300.97    239.71 o 
 -15   5  13      215.98      467.94    268.12 o 
 -13   5  13     4204.46     4050.53    436.83 o 
 -11   5  13      157.74     -101.60    196.83 o 
  -9   5  13     1075.03      947.23    223.70 o 
  -7   5  13     6702.33     7392.51    412.64 o 
  -5   5  13     3522.00     3694.70    310.94 o 
  -3   5  13    11276.59    10126.68    427.98 o 
  -1   5  13     1224.47     1230.46    206.94 o 
   1   5  13    10686.13    10390.85    443.97 o 
   3   5  13     2709.01     2517.54    270.98 o 
   5   5  13       35.99       40.31    147.92 o 
   7   5  13     4568.00     4917.12    413.78 o 
   9   5  13     1051.75      771.49    266.88 o 
  11   5  13      668.87      685.85    266.55 o 
  13   5  13        0.17      318.58    256.95 o 
  15   5  13      109.29     -192.17    296.28 o 
 -16   6  13     2197.87     2879.04    460.68 o 
 -14   6  13        1.98      -17.57    206.13 o 
 -12   6  13     2447.65     2187.01    357.23 o 
 -10   6  13       22.53      523.77    235.00 o 
  -8   6  13       53.01      -50.14    211.90 o 
  -6   6  13      551.20      252.04    212.28 o 
  -4   6  13        6.51       10.29    168.72 o 
  -2   6  13       39.16      -84.03    151.23 o 
   0   6  13     1083.12      876.16    198.30 o 
   2   6  13     1979.72     1442.97    237.10 o 
   4   6  13      137.52      280.57    169.64 o 
   6   6  13      734.75      809.20    217.56 o 
   8   6  13      255.04      183.97    200.72 o 
  10   6  13     1024.75     1154.05    292.26 o 
  12   6  13      386.39      252.33    266.52 o 
 -13   7  13      441.94      536.54    246.52 o 
 -11   7  13      131.59      403.71    231.55 o 
  -9   7  13       55.87       79.56    210.69 o 
  -7   7  13      139.72      297.78    250.60 o 
  -5   7  13       36.88      153.67    200.60 o 
  -3   7  13      240.43      -49.22    177.64 o 
  -1   7  13     1155.41      548.85    236.29 o 
   1   7  13       80.08      -53.36    192.81 o 
   3   7  13       36.88      -30.45    193.46 o 
   5   7  13      121.85      -37.29    192.49 o 
   7   7  13      617.19      796.38    358.30 o 
   9   7  13      361.65      556.62    333.55 o 
  -6   8  13      702.48     1056.01    316.54 o 
  -4   8  13      194.53      118.17    188.94 o 
  -2   8  13       12.41       81.82    199.68 o 
   0   8  13       13.06      456.77    238.25 o 
   2   8  13        0.02        9.66    214.39 o 
 -22   0  14       40.08      329.51    296.22 o 
 -20   0  14     1261.21      781.85    263.04 o 
 -18   0  14     2674.26     2785.70    444.59 o 
 -16   0  14     7964.51     7628.91    600.75 o 
 -14   0  14     6229.35     6286.40    528.36 o 
 -12   0  14      784.21      819.85    235.36 o 
 -10   0  14     9621.67     9320.47    297.33 o 
  -8   0  14       37.76      -25.35    120.07 o 
  -6   0  14     5860.91     6540.70    305.64 o 
  -4   0  14      707.57      751.33    149.60 o 
  -2   0  14      190.26      292.16    123.91 o 
   0   0  14      101.17      178.90    137.56 o 
   2   0  14       72.06      201.33    119.31 o 
   4   0  14     3697.60     3922.90    222.73 o 
   6   0  14     1938.22     1571.22    266.65 o 
   8   0  14      246.87       31.44    172.20 o 
  10   0  14     2719.30     2766.02    595.16 o 
  12   0  14      207.86      478.38    230.58 o 
  14   0  14     2422.46     2305.42    465.04 o 
  16   0  14        4.73       -1.43    247.51 o 
  18   0  14       62.73       17.59    242.83 o 
  20   0  14       29.49      211.77    367.56 o 
 -23   1  14        8.03      393.12    239.63 o 
 -21   1  14      206.62       57.89    180.66 o 
 -19   1  14      757.67      975.39    247.02 o 
 -17   1  14     1524.15     1626.13    237.46 o 
 -15   1  14        2.33       54.98    146.73 o 
 -13   1  14      298.50      204.72    137.34 o 
 -11   1  14        0.10      -10.00     94.65 o 
  -9   1  14      722.77      715.31     97.42 o 
  -7   1  14      182.37      243.93     87.21 o 
  -5   1  14     2783.80     2997.82    161.55 o 
  -3   1  14     4503.28     4449.99    179.60 o 
  -1   1  14      812.98      991.81    112.83 o 
   1   1  14     1251.58     1387.85    124.39 o 
   3   1  14     3378.61     3262.84    165.87 o 
   5   1  14        6.95        0.11     69.04 o 
   7   1  14      242.05      211.31    145.28 o 
   9   1  14      348.49      439.05    157.63 o 
  11   1  14       53.20      -96.82    131.19 o 
  13   1  14     1522.80     1476.31    232.97 o 
  15   1  14       65.16      200.63    161.15 o 
  17   1  14      106.15      351.47    183.46 o 
  19   1  14      103.51      519.56    228.76 o 
 -22   2  14      382.72      735.24    244.14 o 
 -20   2  14      925.10      633.25    202.98 o 
 -18   2  14      276.01      442.45    182.93 o 
 -16   2  14     1592.03     1470.93    237.89 o 
 -14   2  14       59.16      101.98    137.91 o 
 -12   2  14      176.96      146.64    119.31 o 
 -10   2  14     7342.72     7543.08    304.80 o 
  -8   2  14        6.48       17.15     79.25 o 
  -6   2  14     9841.97     9657.06    238.78 o 
  -4   2  14      225.76      239.08    105.28 o 
  -2   2  14     5068.28     5164.71    224.92 o 
   0   2  14     4625.30     4769.64    195.33 o 
   2   2  14     8020.62     8738.88    239.96 o 
   4   2  14     7253.00     6911.25    233.45 o 
   6   2  14     2285.04     2276.46    157.87 o 
   8   2  14       99.61       97.00    139.62 o 
  10   2  14      703.06      655.95    179.83 o 
  12   2  14      401.21      321.91    173.53 o 
  14   2  14      468.08      586.17    182.59 o 
  16   2  14     1035.77     1161.40    294.24 o 
  18   2  14       70.30     -160.78    198.00 o 
 -21   3  14       35.54      153.12    203.92 o 
 -19   3  14       34.32      167.18    184.48 o 
 -17   3  14       35.85      169.38    190.56 o 
 -15   3  14     1967.58     1358.35    260.31 o 
 -13   3  14      655.03      690.88    206.16 o 
 -11   3  14      158.93      190.67    139.20 o 
  -9   3  14      571.21      524.33    147.29 o 
  -7   3  14       54.04      141.92    104.37 o 
  -5   3  14     3820.36     4192.26    226.41 o 
  -3   3  14     3266.40     3203.26    200.46 o 
  -1   3  14     7816.12     8076.87    267.22 o 
   1   3  14       34.36       40.25     77.50 o 
   3   3  14     1658.15     1827.19    152.37 o 
   5   3  14        0.31     -129.66     86.44 o 
   7   3  14     2375.64     2596.01    227.59 o 
   9   3  14      694.43      605.35    193.54 o 
  11   3  14     1930.36     1882.21    249.55 o 
  13   3  14     1894.05     1653.94    264.41 o 
  15   3  14        1.46     -235.62    157.08 o 
  17   3  14     1151.51     2098.34    502.43 o 
 -20   4  14      298.83      398.99    240.59 o 
 -18   4  14       14.40     -347.28    237.22 o 
 -16   4  14        8.29     -228.23    179.97 o 
 -14   4  14     1789.02     1640.32    294.25 o 
 -12   4  14     1883.65     1916.36    279.16 o 
 -10   4  14      116.02      463.84    192.91 o 
  -8   4  14       74.28      134.42    127.75 o 
  -6   4  14      688.52      711.83    160.73 o 
  -4   4  14     1360.80     1315.35    190.87 o 
  -2   4  14     1513.92     1389.35    191.47 o 
   0   4  14     4727.14     4660.52    314.05 o 
   2   4  14      275.55      569.53    160.57 o 
   4   4  14     6026.35     5379.89    339.64 o 
   6   4  14    10853.22    11290.20    492.47 o 
   8   4  14     1152.50     1342.61    246.52 o 
  10   4  14      181.71      123.70    220.47 o 
  12   4  14        2.31       27.19    230.44 o 
  14   4  14      201.10      301.97    250.01 o 
  16   4  14       80.94      307.53    290.98 o 
 -19   5  14      152.28      261.59    237.51 o 
 -17   5  14     1692.69     1455.98    323.07 o 
 -15   5  14       29.00       84.24    202.65 o 
 -13   5  14      151.21      136.52    175.15 o 
 -11   5  14      251.31      513.21    205.01 o 
  -9   5  14       74.00      154.22    178.90 o 
  -7   5  14      411.41      350.90    199.23 o 
  -5   5  14       25.15      125.32    156.60 o 
  -3   5  14       20.60       61.24    137.67 o 
  -1   5  14       81.85      125.01    145.96 o 
   1   5  14       48.88      197.30    149.15 o 
   3   5  14      243.36      308.81    167.09 o 
   5   5  14       72.95      164.50    158.48 o 
   7   5  14       13.98      -13.61    193.83 o 
   9   5  14       50.99      236.60    239.05 o 
  11   5  14       16.95     -161.88    201.78 o 
  13   5  14       94.51     -103.81    230.02 o 
  15   5  14       68.66      287.39    299.89 o 
 -16   6  14       85.29       37.25    238.11 o 
 -14   6  14      248.67      397.36    345.96 o 
 -12   6  14      188.00      295.88    237.91 o 
 -10   6  14      148.81      617.98    238.42 o 
  -8   6  14       11.37      108.74    216.83 o 
  -6   6  14     1686.76     1053.50    250.65 o 
  -4   6  14      135.58      180.72    163.39 o 
  -2   6  14       18.58        5.32    147.98 o 
   0   6  14      566.26      429.43    210.46 o 
   2   6  14      392.18      365.10    181.29 o 
   4   6  14      243.77      435.61    184.69 o 
   6   6  14       10.06     -138.03    153.05 o 
   8   6  14       12.68       43.22    189.70 o 
  10   6  14      181.89      469.20    254.48 o 
  12   6  14      469.15      605.01    444.07 o 
 -11   7  14       44.15      -57.35    357.39 o 
  -9   7  14      396.00      623.08    298.18 o 
  -7   7  14      242.12      769.28    296.34 o 
  -5   7  14      262.15       19.64    198.35 o 
  -3   7  14     1721.10     2066.95    362.79 o 
  -1   7  14     1898.42     2021.76    307.76 o 
   1   7  14       65.95      191.20    239.16 o 
   3   7  14       29.76      199.85    301.43 o 
   5   7  14       77.71     -230.59    175.26 o 
   7   7  14        1.45      191.78    231.87 o 
   9   7  14       35.68      431.86    306.06 o 
  -4   8  14       55.57      319.52    212.76 o 
  -2   8  14      818.72     1328.05    289.77 o 
   0   8  14       58.22      181.50    304.91 o 
 -23   1  15       11.21     -391.53    351.23 o 
 -21   1  15      139.50     -110.78    177.43 o 
 -19   1  15       92.63      -90.80    156.51 o 
 -17   1  15      370.18      226.66    216.55 o 
 -15   1  15       20.22      283.85    159.73 o 
 -13   1  15        6.02      -47.40    129.78 o 
 -11   1  15      281.00      216.63    134.70 o 
  -9   1  15      397.80      353.92     83.55 o 
  -7   1  15       56.11       57.99     80.29 o 
  -5   1  15     9461.72    10397.36    247.82 o 
  -3   1  15      409.64      467.59     95.22 o 
  -1   1  15     1751.23     1748.33    136.09 o 
   1   1  15       11.22      -22.27     72.69 o 
   3   1  15       38.75      112.84     84.52 o 
   5   1  15     3062.25     3129.97    155.17 o 
   7   1  15      281.68      307.78    132.10 o 
   9   1  15      742.12      828.67    182.90 o 
  11   1  15      428.57      419.03    172.28 o 
  13   1  15      589.84      504.90    183.24 o 
  15   1  15       45.05      -44.34    149.10 o 
  17   1  15      421.38      498.95    223.54 o 
  19   1  15      150.53      174.83    240.81 o 
 -22   2  15       23.82      107.60    188.57 o 
 -20   2  15       17.41      140.39    176.30 o 
 -18   2  15     2757.72     3279.40    322.66 o 
 -16   2  15      173.11      307.84    164.79 o 
 -14   2  15      235.22      -19.69    163.69 o 
 -12   2  15      277.46      178.61    116.43 o 
 -10   2  15      278.35      106.22    101.66 o 
  -8   2  15     1946.12     2386.79    163.07 o 
  -6   2  15     5169.94     5601.52    215.04 o 
  -4   2  15    15625.36    13798.57    325.03 o 
  -2   2  15       55.32       33.41     91.72 o 
   0   2  15      233.14      201.48     74.92 o 
   2   2  15     1336.63     1682.77    141.97 o 
   4   2  15     1153.45     1433.52    143.29 o 
   6   2  15      214.43      227.51    114.81 o 
   8   2  15     2569.95     2701.88    255.75 o 
  10   2  15     1018.43      625.37    180.55 o 
  12   2  15      326.35      174.68    166.33 o 
  14   2  15      483.75      446.70    186.12 o 
  16   2  15      159.67      268.39    181.94 o 
  18   2  15      134.28      -19.29    198.91 o 
 -21   3  15      666.67      720.74    253.23 o 
 -19   3  15       91.44      107.79    206.35 o 
 -17   3  15        4.01     -246.78    164.52 o 
 -15   3  15      202.92      412.35    182.69 o 
 -13   3  15      885.87      641.67    184.45 o 
 -11   3  15     6310.31     6619.83    367.76 o 
  -9   3  15       45.54       36.32    123.47 o 
  -7   3  15     1783.62     1910.06    179.94 o 
  -5   3  15      856.85     1011.73    143.14 o 
  -3   3  15     6841.44     6952.48    263.82 o 
  -1   3  15     1963.87     1598.77    157.63 o 
   1   3  15      334.41      499.81    116.71 o 
   3   3  15     8684.42     7934.56    251.37 o 
   5   3  15     6351.53     6075.99    259.40 o 
   7   3  15      860.50     1038.58    168.87 o 
   9   3  15     7035.51     6808.73    393.35 o 
  11   3  15      266.09      215.10    175.24 o 
  13   3  15     5496.72     5518.19    415.08 o 
  15   3  15      811.54      721.16    211.04 o 
  17   3  15     1653.05     1845.12    360.98 o 
 -20   4  15        3.33      -77.76    232.14 o 
 -18   4  15        7.51      192.95    221.67 o 
 -16   4  15      207.32      509.69    239.41 o 
 -14   4  15      108.43        8.08    197.60 o 
 -12   4  15       29.18      109.61    162.98 o 
 -10   4  15      790.04      548.56    199.57 o 
  -8   4  15     1715.82     1477.14    207.51 o 
  -6   4  15      574.45      583.99    156.66 o 
  -4   4  15     1136.90     1253.16    189.63 o 
  -2   4  15      135.43      227.36    137.59 o 
   0   4  15      354.43      251.81    134.82 o 
   2   4  15      901.66     1250.26    196.53 o 
   4   4  15       66.45     -102.15    126.78 o 
   6   4  15      728.31      762.48    218.44 o 
   8   4  15      102.41      243.08    208.19 o 
  10   4  15      118.66      579.49    238.63 o 
  12   4  15        0.85       83.54    236.10 o 
  14   4  15       80.22       22.34    360.68 o 
  16   4  15      111.78      745.25    345.61 o 
 -17   5  15      141.65     -276.54    210.24 o 
 -15   5  15        0.06      262.41    284.50 o 
 -13   5  15       91.66      -22.65    272.94 o 
 -11   5  15      677.28      434.49    202.92 o 
  -9   5  15      837.89      753.37    231.74 o 
  -7   5  15      150.30      174.78    171.12 o 
  -5   5  15     1042.35      934.16    200.31 o 
  -3   5  15      128.39       13.37    134.13 o 
  -1   5  15     1021.28      952.12    217.94 o 
   1   5  15        8.13      155.00    151.70 o 
   3   5  15     2544.54     2481.35    271.68 o 
   5   5  15      806.39      739.50    242.33 o 
   7   5  15      179.66      141.06    196.31 o 
   9   5  15      933.09      817.61    275.35 o 
  11   5  15        4.44      446.72    248.04 o 
  13   5  15       84.55       38.44    234.19 o 
 -16   6  15       46.30      224.50    250.96 o 
 -14   6  15      625.18      569.65    332.14 o 
 -12   6  15      529.74      699.04    263.25 o 
 -10   6  15      283.48      384.77    236.19 o 
  -8   6  15      804.47      846.05    230.61 o 
  -6   6  15        2.66     -188.38    167.74 o 
  -4   6  15     1566.40     1694.68    241.26 o 
  -2   6  15      249.28      355.82    174.93 o 
   0   6  15      203.93      340.50    173.67 o 
   2   6  15       19.92       93.08    158.20 o 
   4   6  15      729.29      789.84    202.39 o 
   6   6  15       11.13     -264.98    176.66 o 
   8   6  15        1.07      186.44    237.75 o 
  10   6  15       29.81      181.64    229.83 o 
  12   6  15       98.00      710.72    277.13 o 
 -11   7  15        6.47      -30.53    200.55 o 
  -9   7  15      285.49      341.39    251.31 o 
  -7   7  15       75.18      241.13    233.20 o 
  -5   7  15       18.11      248.97    204.29 o 
  -3   7  15      208.19      263.38    194.81 o 
  -1   7  15      224.85      210.48    198.00 o 
   1   7  15      269.42      379.97    224.70 o 
   3   7  15       85.30      417.93    218.20 o 
   5   7  15        2.75      536.71    217.80 o 
   7   7  15        0.12      -48.14    300.44 o 
 -22   0  16     1723.42     2113.84    409.97 o 
 -20   0  16     1427.37     1295.99    321.31 o 
 -18   0  16     1201.76     1134.41    315.07 o 
 -16   0  16     7940.21     7952.13    629.15 o 
 -14   0  16      533.76      539.91    221.95 o 
 -12   0  16     1991.03     1900.51    312.49 o 
 -10   0  16      702.34      766.26    211.89 o 
  -8   0  16     6530.50     6380.16    322.51 o 
  -6   0  16     1595.50     2190.23    226.84 o 
  -4   0  16    17764.79    16939.73    441.86 o 
  -2   0  16     3126.00     2798.15    230.14 o 
   0   0  16      654.19      658.55    148.01 o 
   2   0  16     1016.20     1124.83    170.79 o 
   4   0  16      179.64       26.90    109.62 o 
   6   0  16     1468.99     1157.41    243.28 o 
   8   0  16       60.54       11.09    197.65 o 
  10   0  16     3114.81     3061.63    412.65 o 
  12   0  16     3075.09     3191.14    483.18 o 
  14   0  16      703.48      842.81    274.34 o 
  16   0  16      195.19      766.78    299.21 o 
  18   0  16       15.18      321.96    302.66 o 
 -23   1  16      127.54      698.77    231.48 o 
 -21   1  16      407.97      363.96    195.77 o 
 -19   1  16     1909.96     1601.14    263.64 o 
 -17   1  16       14.07      -35.10    143.72 o 
 -15   1  16       69.17       74.26    139.35 o 
 -13   1  16      421.18      154.60    143.94 o 
 -11   1  16      156.46      260.51    131.33 o 
  -9   1  16      374.45      393.64     89.70 o 
  -7   1  16      110.64       75.72     81.64 o 
  -5   1  16      409.61      364.68     93.10 o 
  -3   1  16    11562.50    11492.18    256.24 o 
  -1   1  16     2510.99     2438.39    153.44 o 
   1   1  16       14.74      -70.97     73.22 o 
   3   1  16      605.20      563.85    105.52 o 
   5   1  16       14.99        8.16     70.16 o 
   7   1  16      106.81      291.02    183.09 o 
   9   1  16        2.40       -7.21    142.70 o 
  11   1  16      249.67      140.60    168.17 o 
  13   1  16      842.82      711.63    208.62 o 
  15   1  16      229.09      403.34    188.72 o 
  17   1  16       23.26       46.36    168.02 o 
  19   1  16       27.73     -364.54    243.03 o 
 -22   2  16      589.19      522.50    201.58 o 
 -20   2  16      328.65      300.71    163.32 o 
 -18   2  16      893.84     1144.64    274.80 o 
 -16   2  16     3664.59     3529.46    319.25 o 
 -14   2  16     2145.59     2377.06    255.45 o 
 -12   2  16     2393.81     2796.89    257.39 o 
 -10   2  16      670.41      779.55    135.35 o 
  -8   2  16     1646.96     1644.87    142.72 o 
  -6   2  16      699.87      953.23    112.93 o 
  -4   2  16     3420.52     3574.01    211.82 o 
  -2   2  16      181.41      174.00    101.49 o 
   0   2  16     1042.23     1031.09    108.34 o 
   2   2  16     4045.72     3879.72    195.65 o 
   4   2  16       10.38      -25.71     79.75 o 
   6   2  16     6063.22     6288.91    285.40 o 
   8   2  16       36.34      -62.83    128.82 o 
  10   2  16      288.07      421.71    178.70 o 
  12   2  16      752.25      983.28    211.02 o 
  14   2  16      334.47      -33.78    165.39 o 
  16   2  16        0.33       62.63    176.69 o 
  18   2  16      380.36      664.84    230.78 o 
 -21   3  16        0.02      -11.72    213.23 o 
 -19   3  16       30.41      -30.14    201.42 o 
 -17   3  16      706.63      671.64    222.72 o 
 -15   3  16      597.00      156.20    206.50 o 
 -13   3  16     1975.94     2101.82    284.62 o 
 -11   3  16     2836.23     2797.49    263.50 o 
  -9   3  16        2.59       -8.70    132.50 o 
  -7   3  16     5828.31     5517.97    266.98 o 
  -5   3  16       18.90     -111.81     90.47 o 
  -3   3  16     2987.81     3248.83    210.35 o 
  -1   3  16      862.87     1171.32    152.91 o 
   1   3  16     1360.44     1545.35    191.70 o 
   3   3  16     6539.96     6103.46    272.33 o 
   5   3  16     4543.30     4630.84    235.30 o 
   7   3  16      649.54      673.18    174.36 o 
   9   3  16    10389.31    10276.46    465.92 o 
  11   3  16       35.33       25.87    164.00 o 
  13   3  16        6.40       80.15    178.05 o 
  15   3  16        3.68        9.86    196.82 o 
  17   3  16       13.80       37.82    259.23 o 
 -20   4  16        6.62      -75.62    209.02 o 
 -18   4  16      151.78      468.83    272.62 o 
 -16   4  16       54.63     -294.54    196.36 o 
 -14   4  16     1310.15     1068.50    292.12 o 
 -12   4  16     1290.16     1480.67    266.47 o 
 -10   4  16        0.12      169.93    164.92 o 
  -8   4  16     1001.86     1004.63    185.58 o 
  -6   4  16       62.51      121.82    138.05 o 
  -4   4  16      641.19      636.09    161.01 o 
  -2   4  16     4200.37     3823.69    295.64 o 
   0   4  16      620.97      444.26    155.87 o 
   2   4  16     5779.74     5404.53    342.74 o 
   4   4  16       38.89     -188.45    129.06 o 
   6   4  16     1662.05     1624.12    265.68 o 
   8   4  16     1970.18     1893.86    340.35 o 
  10   4  16     1934.71     2798.16    404.10 o 
  12   4  16      509.46     1359.35    309.91 o 
  14   4  16      138.73        5.69    208.96 o 
  16   4  16      873.13      400.93    461.55 o 
 -17   5  16        1.70     -210.35    221.65 o 
 -15   5  16      768.46     1245.00    349.29 o 
 -13   5  16      207.63      -98.61    186.54 o 
 -11   5  16     2047.93     2563.00    330.00 o 
  -9   5  16     1096.01      758.86    227.13 o 
  -7   5  16      748.14      581.29    175.81 o 
  -5   5  16      658.80      986.39    198.03 o 
  -3   5  16      197.85      173.52    145.85 o 
  -1   5  16      108.75       32.86    141.92 o 
   1   5  16      404.83      218.81    164.36 o 
   3   5  16      180.48      264.00    165.23 o 
   5   5  16     2143.01     2109.25    274.54 o 
   7   5  16      309.97      672.39    219.02 o 
   9   5  16        0.48       80.60    215.93 o 
  11   5  16       27.85      216.49    249.93 o 
  13   5  16       29.84     -165.04    349.17 o 
 -16   6  16       42.73      265.45    279.75 o 
 -14   6  16        8.53      -52.07    203.98 o 
 -12   6  16      171.94      283.69    232.94 o 
 -10   6  16      100.89      467.20    214.19 o 
  -8   6  16      515.99      450.61    198.68 o 
  -6   6  16     1385.83     1036.15    251.70 o 
  -4   6  16      273.92       59.85    162.95 o 
  -2   6  16      432.97      285.65    173.52 o 
   0   6  16       17.90       64.11    156.51 o 
   2   6  16        0.04      -41.23    161.14 o 
   4   6  16       62.72     -183.93    170.69 o 
   6   6  16      723.65     1156.64    250.50 o 
   8   6  16       64.73      258.88    243.38 o 
  10   6  16      643.98      437.86    343.05 o 
 -11   7  16      437.32      948.01    283.85 o 
  -9   7  16      563.02      623.89    271.05 o 
  -7   7  16       53.84       13.12    199.56 o 
  -5   7  16        8.13       99.50    192.10 o 
  -3   7  16      342.14      396.08    204.05 o 
  -1   7  16       17.62      -24.02    181.90 o 
   1   7  16       13.12      419.11    219.67 o 
   3   7  16       22.03     -204.81    174.40 o 
   5   7  16       77.07      -91.75    223.46 o 
   7   7  16        4.72     -442.37    410.23 o 
 -23   1  17     1489.18     1719.74    283.83 o 
 -21   1  17      396.20      532.13    322.88 o 
 -19   1  17     3837.79     3338.70    334.75 o 
 -17   1  17     2057.39     2693.27    381.62 o 
 -15   1  17     3543.65     3859.67    323.35 o 
 -13   1  17      206.07      276.09    146.40 o 
 -11   1  17      282.89      511.61    150.51 o 
  -9   1  17     1041.93     1108.08    122.08 o 
  -7   1  17     1131.32     1509.32    137.82 o 
  -5   1  17      651.35      475.52    101.46 o 
  -3   1  17    19615.96    18744.25    330.54 o 
  -1   1  17     1047.87     1113.96    124.15 o 
   1   1  17     1351.23     1258.95    128.75 o 
   3   1  17     1586.87     1755.44    142.49 o 
   5   1  17      200.76      248.37     95.30 o 
   7   1  17        6.77     -152.52    114.47 o 
   9   1  17      803.39      657.89    178.32 o 
  11   1  17     1305.15     1779.03    240.90 o 
  13   1  17      805.66      744.20    201.68 o 
  15   1  17      219.07      341.11    173.69 o 
  17   1  17      407.51      463.94    224.92 o 
 -22   2  17      375.25      280.82    233.66 o 
 -20   2  17     1610.90     1683.94    292.35 o 
 -18   2  17       68.84      -55.26    159.03 o 
 -16   2  17      408.06      198.82    219.09 o 
 -14   2  17        4.25      -56.42    145.08 o 
 -12   2  17       23.42      -16.71    124.76 o 
 -10   2  17     1175.48     1254.43    159.28 o 
  -8   2  17     1143.30     1403.68    170.20 o 
  -6   2  17       48.41      114.72     80.57 o 
  -4   2  17     6357.43     6976.16    277.72 o 
  -2   2  17      544.00      612.87    124.46 o 
   0   2  17     3884.85     4138.43    178.83 o 
   2   2  17      258.63      287.33    119.14 o 
   4   2  17      469.55      514.65    106.75 o 
   6   2  17      700.92      615.92    163.90 o 
   8   2  17       12.58      131.81    146.56 o 
  10   2  17     2228.74     2152.08    264.58 o 
  12   2  17      929.96     1147.73    226.69 o 
  14   2  17       79.78      -19.24    156.86 o 
  16   2  17        2.47      -72.19    164.75 o 
  18   2  17      774.38      966.24    285.53 o 
 -21   3  17        0.50       52.69    207.30 o 
 -19   3  17      678.56      705.73    282.12 o 
 -17   3  17      131.15      327.99    210.97 o 
 -15   3  17       62.80       48.29    173.89 o 
 -13   3  17       76.21      -67.30    174.04 o 
 -11   3  17     1685.42     1682.54    220.27 o 
  -9   3  17     3136.14     3534.77    309.58 o 
  -7   3  17      509.07      333.55    124.45 o 
  -5   3  17      692.95      563.90    133.30 o 
  -3   3  17     2288.09     2671.83    201.44 o 
  -1   3  17     1522.48     1789.40    177.08 o 
   1   3  17     1191.06     1184.72    177.72 o 
   3   3  17      748.03      474.52    129.05 o 
   5   3  17     1107.42     1382.16    205.03 o 
   7   3  17      720.07      936.73    218.44 o 
   9   3  17      146.06      138.75    167.55 o 
  11   3  17      372.27      -42.60    182.06 o 
  13   3  17     2048.48     1811.97    391.05 o 
  15   3  17     1374.19     1108.65    278.68 o 
  17   3  17     1583.50     1268.55    335.15 o 
 -20   4  17      101.76      204.22    286.56 o 
 -18   4  17      440.20      111.89    221.13 o 
 -16   4  17      328.52      433.14    249.30 o 
 -14   4  17     3012.57     3418.77    426.25 o 
 -12   4  17     1378.12     1465.21    290.52 o 
 -10   4  17     4268.52     4126.69    381.92 o 
  -8   4  17      394.37      218.46    182.05 o 
  -6   4  17     1657.94     1448.37    207.91 o 
  -4   4  17       36.83       81.59    131.13 o 
  -2   4  17      471.16      453.11    159.46 o 
   0   4  17      902.14     1041.32    190.81 o 
   2   4  17       38.78      115.02    144.65 o 
   4   4  17    10563.50    10449.85    432.16 o 
   6   4  17     1622.56     1744.41    276.32 o 
   8   4  17      163.85       87.10    271.08 o 
  10   4  17        0.25      168.27    213.47 o 
  12   4  17      141.05      210.48    246.88 o 
  14   4  17      914.33     1075.31    297.68 o 
 -17   5  17      382.97      653.61    251.39 o 
 -15   5  17      330.82      395.15    230.90 o 
 -13   5  17      105.16      197.74    182.98 o 
 -11   5  17     2016.96     1996.12    303.22 o 
  -9   5  17     3739.70     3157.20    348.42 o 
  -7   5  17      168.00      177.82    162.27 o 
  -5   5  17      327.17      375.06    171.79 o 
  -3   5  17       12.48       19.05    149.30 o 
  -1   5  17        6.91       -4.51    144.71 o 
   1   5  17       16.33     -159.02    140.58 o 
   3   5  17       47.40      284.59    168.26 o 
   5   5  17      611.82      367.92    214.96 o 
   7   5  17     1606.76     1998.81    356.14 o 
   9   5  17      393.18      902.21    286.02 o 
  11   5  17     1739.01     1540.13    336.78 o 
  13   5  17      226.74      163.87    395.21 o 
 -14   6  17      150.94      -62.84    221.59 o 
 -12   6  17     1742.77     1776.54    309.48 o 
 -10   6  17     1126.93     1092.37    255.68 o 
  -8   6  17      571.18      236.62    194.96 o 
  -6   6  17      712.23     1463.69    238.35 o 
  -4   6  17      382.47      547.57    179.10 o 
  -2   6  17     4360.95     4048.36    346.84 o 
   0   6  17        0.29      -21.15    158.08 o 
   2   6  17     2030.51     1739.26    262.62 o 
   4   6  17       48.54      140.98    196.32 o 
   6   6  17       11.41       -3.27    190.16 o 
   8   6  17        6.32      387.35    232.59 o 
  10   6  17        9.05     -159.42    272.42 o 
 -11   7  17        3.89      706.82    381.23 o 
  -9   7  17      206.96      196.36    249.28 o 
  -7   7  17        0.03      -64.87    212.73 o 
  -5   7  17     1751.65     1873.23    479.41 o 
  -3   7  17      142.41      568.60    217.00 o 
  -1   7  17      283.10      307.62    285.15 o 
   1   7  17        2.80       59.64    210.13 o 
   3   7  17      382.84      619.36    269.01 o 
   5   7  17       27.60      301.94    243.63 o 
   7   7  17       13.25        2.87    289.42 o 
 -22   0  18      768.10      645.55    529.50 o 
 -20   0  18     4160.82     3561.88    506.41 o 
 -18   0  18      710.61      737.54    282.46 o 
 -16   0  18       36.18        3.33    198.00 o 
 -14   0  18        0.16      357.71    209.63 o 
 -12   0  18       46.50      -38.05    160.29 o 
 -10   0  18      267.18        8.58    169.51 o 
  -8   0  18     1040.58      994.85    181.28 o 
  -6   0  18     6398.86     6450.49    335.43 o 
  -4   0  18     1525.10     1405.31    196.64 o 
  -2   0  18     4903.11     4919.07    406.70 o 
   0   0  18     5390.01     4939.27    496.98 o 
   2   0  18     2549.32     2823.13    246.01 o 
   4   0  18     1944.84     1849.41    197.62 o 
   6   0  18      337.86      183.09    252.97 o 
   8   0  18     1823.94     1652.71    316.53 o 
  10   0  18     1422.34     1409.00    338.05 o 
  12   0  18       48.59      102.28    235.12 o 
  14   0  18      181.91      193.34    269.15 o 
  16   0  18      290.08      257.10    271.58 o 
  18   0  18      200.69      137.43    494.44 o 
 -23   1  18      452.17      371.99    243.09 o 
 -21   1  18        0.04      -78.38    151.16 o 
 -19   1  18     1373.90     1191.89    230.84 o 
 -17   1  18        0.28      -85.63    135.38 o 
 -15   1  18      219.95      367.46    160.76 o 
 -13   1  18      181.88       97.73    147.65 o 
 -11   1  18      165.12      262.17    138.63 o 
  -9   1  18      656.47      737.18    110.85 o 
  -7   1  18       17.45        2.59     83.47 o 
  -5   1  18      222.01      168.08     87.51 o 
  -3   1  18     2689.30     2913.80    171.53 o 
  -1   1  18      244.02      401.99     98.20 o 
   1   1  18      257.16      241.36     85.44 o 
   3   1  18        6.88       34.87     75.82 o 
   5   1  18      264.58      508.29    147.36 o 
   7   1  18      222.47      250.93    148.80 o 
   9   1  18      272.71      344.72    171.24 o 
  11   1  18     2085.35     2147.21    267.84 o 
  13   1  18       13.12      272.73    216.21 o 
  15   1  18       50.98      -54.71    176.85 o 
  17   1  18      315.70      730.16    216.98 o 
 -22   2  18       57.42      -75.50    220.75 o 
 -20   2  18      172.00      507.36    273.35 o 
 -18   2  18      788.89     1068.62    238.50 o 
 -16   2  18      487.75      250.85    198.22 o 
 -14   2  18     7506.46     6947.67    403.37 o 
 -12   2  18      816.68      818.53    175.56 o 
 -10   2  18     3750.14     4165.97    254.68 o 
  -8   2  18      833.07     1075.97    145.46 o 
  -6   2  18       22.21       33.33     97.30 o 
  -4   2  18      108.32       70.60     98.73 o 
  -2   2  18      393.25      392.31    117.35 o 
   0   2  18      168.79      266.30     87.71 o 
   2   2  18      157.89      246.82     94.60 o 
   4   2  18     4462.94     4174.74    217.82 o 
   6   2  18     7101.42     6671.13    356.60 o 
   8   2  18     1692.89     1815.64    287.38 o 
  10   2  18     1367.41     1222.34    228.69 o 
  12   2  18       64.61     -123.05    173.55 o 
  14   2  18      624.60      526.69    229.14 o 
  16   2  18      315.84      488.51    200.66 o 
 -21   3  18        8.23     -105.36    218.04 o 
 -19   3  18      166.38      548.92    208.34 o 
 -17   3  18      138.91      -32.32    191.42 o 
 -15   3  18      267.06       52.25    175.80 o 
 -13   3  18     1188.71     1027.35    228.37 o 
 -11   3  18     1557.80     1752.62    232.38 o 
  -9   3  18      752.38      740.98    178.52 o 
  -7   3  18        0.38       88.82    116.14 o 
  -5   3  18     2613.96     2652.23    209.80 o 
  -3   3  18     1936.13     2383.48    201.12 o 
  -1   3  18       32.35       52.55    112.37 o 
   1   3  18     1969.84     2050.24    194.70 o 
   3   3  18     2146.03     1942.72    203.30 o 
   5   3  18      326.03      366.47    149.12 o 
   7   3  18      155.16      149.50    210.48 o 
   9   3  18     1512.58     1249.20    320.01 o 
  11   3  18     1945.69     1525.93    335.95 o 
  13   3  18       19.62     -153.84    281.73 o 
  15   3  18       91.97     -346.32    289.34 o 
 -20   4  18       10.93       88.33    395.91 o 
 -18   4  18       20.74      246.61    232.03 o 
 -16   4  18       60.06      608.67    260.13 o 
 -14   4  18      155.38      275.67    219.56 o 
 -12   4  18     1289.06     1495.51    275.22 o 
 -10   4  18     2087.90     1852.44    288.64 o 
  -8   4  18      975.35     1235.47    242.36 o 
  -6   4  18      580.05      912.69    187.37 o 
  -4   4  18     2121.67     2309.52    247.05 o 
  -2   4  18        0.14       54.23    138.31 o 
   0   4  18     1035.98      942.44    193.91 o 
   2   4  18     1142.47     1074.69    204.13 o 
   4   4  18     2731.95     2664.82    271.84 o 
   6   4  18      543.84      365.59    231.03 o 
   8   4  18      855.12      772.47    322.92 o 
  10   4  18     1287.79     1085.62    306.59 o 
  12   4  18     1512.33     1363.78    325.54 o 
  14   4  18     1230.70     1114.77    632.53 o 
 -17   5  18      419.70      769.15    317.28 o 
 -15   5  18      197.89      286.22    219.17 o 
 -13   5  18      611.10      704.38    227.01 o 
 -11   5  18        0.02      -55.62    176.26 o 
  -9   5  18     1501.55     1353.98    269.79 o 
  -7   5  18      873.83      725.19    195.90 o 
  -5   5  18     1189.02     1514.85    230.26 o 
  -3   5  18     4155.26     3956.66    327.90 o 
  -1   5  18       87.16       75.51    152.69 o 
   1   5  18        5.16       92.67    148.06 o 
   3   5  18      673.75      788.99    195.92 o 
   5   5  18      888.02      892.87    244.53 o 
   7   5  18       17.95      475.77    248.71 o 
   9   5  18       14.32     -105.02    250.05 o 
  11   5  18        0.17      525.96    409.93 o 
  13   5  18        5.47      119.68    255.22 o 
 -14   6  18       96.12      397.23    230.21 o 
 -12   6  18      173.37      331.51    249.69 o 
 -10   6  18      196.55      455.56    243.72 o 
  -8   6  18       52.09       66.76    171.38 o 
  -6   6  18       30.32      165.10    158.08 o 
  -4   6  18      199.33      416.10    182.24 o 
  -2   6  18      456.17      548.08    188.18 o 
   0   6  18      194.98      137.88    163.82 o 
   2   6  18        7.49      151.85    185.67 o 
   4   6  18      235.07      -78.46    200.31 o 
   6   6  18       17.25      -95.15    175.29 o 
   8   6  18      377.12      568.69    261.90 o 
  10   6  18      257.10      116.01    257.17 o 
 -11   7  18       16.75     -258.58    227.55 o 
  -9   7  18      374.53      363.52    258.44 o 
  -7   7  18      239.05      528.47    318.48 o 
  -5   7  18     1116.62     1008.81    264.44 o 
  -3   7  18      172.08      174.22    204.24 o 
  -1   7  18        8.47      305.22    255.19 o 
   1   7  18      184.39      350.89    205.51 o 
   3   7  18        0.47       72.83    198.01 o 
   5   7  18        3.24      350.49    254.58 o 
 -23   1  19       94.10      126.07    177.64 o 
 -21   1  19      295.28      -31.24    172.96 o 
 -19   1  19      254.15      456.11    190.82 o 
 -17   1  19     7083.86     6377.71    424.06 o 
 -15   1  19     3379.11     3712.40    321.15 o 
 -13   1  19     4535.64     4091.20    351.77 o 
 -11   1  19     4998.56     5467.16    326.71 o 
  -9   1  19        2.08       -2.63     99.98 o 
  -7   1  19     5173.34     4968.38    225.97 o 
  -5   1  19      482.91      585.81    110.54 o 
  -3   1  19      677.54      556.74    106.93 o 
  -1   1  19      457.35      551.06    105.56 o 
   1   1  19      377.77      295.96     90.94 o 
   3   1  19     2430.73     2482.14    178.54 o 
   5   1  19      881.50      711.22    161.89 o 
   7   1  19     2051.86     2029.95    231.36 o 
   9   1  19     1188.01     1072.22    213.20 o 
  11   1  19      340.08      558.14    180.17 o 
  13   1  19       38.50      129.23    176.17 o 
  15   1  19        0.03      267.71    181.71 o 
  17   1  19       36.91      241.72    226.05 o 
 -22   2  19      587.72      435.93    225.32 o 
 -20   2  19       43.57      323.59    222.41 o 
 -18   2  19      416.44      492.42    220.06 o 
 -16   2  19      343.24      176.88    197.47 o 
 -14   2  19       31.16      198.95    169.82 o 
 -12   2  19       33.21     -163.60    150.63 o 
 -10   2  19      170.19      199.76    141.73 o 
  -8   2  19      694.59      921.40    149.78 o 
  -6   2  19       40.83      -48.14     94.90 o 
  -4   2  19     8730.43     8393.28    328.55 o 
  -2   2  19        0.00      -22.03    106.66 o 
   0   2  19       65.24      -26.22     95.32 o 
   2   2  19     1439.51     1541.42    140.17 o 
   4   2  19     1036.80     1101.99    155.84 o 
   6   2  19     1268.95     1159.52    195.98 o 
   8   2  19      732.85     1051.89    210.56 o 
  10   2  19     1828.70     1991.94    325.44 o 
  12   2  19        2.93      126.48    176.87 o 
  14   2  19       75.42       90.07    181.09 o 
  16   2  19      813.02      879.53    334.63 o 
 -21   3  19     1481.19     1301.98    285.45 o 
 -19   3  19       36.69      308.87    237.45 o 
 -17   3  19      285.62      183.69    224.61 o 
 -15   3  19      104.59      155.59    174.77 o 
 -13   3  19     1354.92     1418.41    254.18 o 
 -11   3  19     8992.60     8784.13    427.24 o 
  -9   3  19        1.82     -189.46    126.31 o 
  -7   3  19     1046.98     1197.68    168.81 o 
  -5   3  19       16.23       -1.54    101.26 o 
  -3   3  19       41.93      -21.68    107.54 o 
  -1   3  19      881.76      951.73    145.09 o 
   1   3  19     2593.38     2866.26    258.16 o 
   3   3  19     3398.51     3327.51    269.69 o 
   5   3  19     2807.25     3082.30    310.51 o 
   7   3  19      484.39      526.83    246.86 o 
   9   3  19     1954.09     1408.67    330.60 o 
  11   3  19      715.72     1003.98    361.79 o 
  13   3  19      366.28      646.26    288.92 o 
  15   3  19        4.52      167.15    265.50 o 
 -20   4  19      159.17     -284.70    224.86 o 
 -18   4  19      216.45      351.02    265.30 o 
 -16   4  19      193.73      234.72    227.15 o 
 -14   4  19        0.57      232.68    221.34 o 
 -12   4  19      761.05      877.85    230.13 o 
 -10   4  19      994.48     1009.89    238.48 o 
  -8   4  19     1092.95      862.83    229.37 o 
  -6   4  19     1283.30      990.40    188.03 o 
  -4   4  19      867.76      662.89    179.41 o 
  -2   4  19     2053.32     2311.10    253.34 o 
   0   4  19       17.77     -124.47    133.42 o 
   2   4  19     6680.16     6137.85    379.06 o 
   4   4  19      219.86     -147.85    172.79 o 
   6   4  19      953.01     1052.01    299.27 o 
   8   4  19       13.48       85.03    244.56 o 
  10   4  19      949.02      811.74    298.23 o 
  12   4  19       74.01     -105.00    236.70 o 
  14   4  19      174.03      168.57    427.12 o 
 -17   5  19      119.78       39.11    223.79 o 
 -15   5  19      261.44      212.07    219.41 o 
 -13   5  19      353.66      383.05    211.09 o 
 -11   5  19        1.21     -197.52    171.68 o 
  -9   5  19     1141.80      821.62    236.47 o 
  -7   5  19        0.14      -26.27    170.75 o 
  -5   5  19       67.03      -45.63    147.12 o 
  -3   5  19      152.05      272.28    168.16 o 
  -1   5  19       37.67      193.01    153.15 o 
   1   5  19      119.52       46.97    150.99 o 
   3   5  19      491.51      674.64    191.58 o 
   5   5  19     2733.94     2824.16    349.34 o 
   7   5  19     1347.45     1378.94    325.29 o 
   9   5  19     1178.94      970.15    293.74 o 
  11   5  19      263.34       83.16    240.70 o 
  13   5  19      393.98      380.24    295.31 o 
 -14   6  19      734.23      893.63    276.99 o 
 -12   6  19        1.78       62.27    305.48 o 
 -10   6  19      522.48      577.90    235.25 o 
  -8   6  19      435.01      557.95    224.30 o 
  -6   6  19     1195.63     1006.54    228.90 o 
  -4   6  19     2398.66     2446.56    291.78 o 
  -2   6  19      209.29      376.70    189.91 o 
   0   6  19     2041.27     2068.51    272.01 o 
   2   6  19      207.52     -135.27    165.77 o 
   4   6  19      411.24      460.38    219.95 o 
   6   6  19        1.28     -202.38    229.97 o 
   8   6  19       10.74      255.84    260.25 o 
  10   6  19       46.38      178.23    304.39 o 
  -9   7  19        1.90      213.91    242.52 o 
  -7   7  19      788.23     1245.31    298.14 o 
  -5   7  19       37.13     -141.80    223.09 o 
  -3   7  19      313.93      459.12    206.02 o 
  -1   7  19      405.10      738.28    266.09 o 
   1   7  19      259.82      305.59    214.87 o 
   3   7  19       21.83       60.49    219.72 o 
   5   7  19      247.16      317.06    291.21 o 
 -22   0  20      200.76        3.18    240.70 o 
 -20   0  20      194.21      127.39    225.62 o 
 -18   0  20    10887.92    10929.31    765.55 o 
 -16   0  20     3314.22     3124.90    427.66 o 
 -14   0  20     2510.11     2759.44    394.07 o 
 -12   0  20      108.17      100.65    189.51 o 
 -10   0  20       16.37      217.56    170.22 o 
  -8   0  20      736.67      398.41    151.24 o 
  -6   0  20    11407.97    12110.89    423.50 o 
  -4   0  20     7651.12     7635.01    358.38 o 
  -2   0  20     2935.31     3025.74    352.45 o 
   0   0  20     1629.09     2246.16    234.82 o 
   2   0  20     5094.16     5154.41    311.07 o 
   4   0  20      159.74      192.48    192.32 o 
   6   0  20      463.18      574.67    228.55 o 
   8   0  20     1180.95     1063.76    287.04 o 
  10   0  20     2061.16     2317.97    404.34 o 
  12   0  20       87.16     -276.25    286.05 o 
  14   0  20     1173.62     1192.34    438.76 o 
  16   0  20     1440.23     1553.70    375.50 o 
 -21   1  20      313.85      378.02    189.24 o 
 -19   1  20      417.39      603.21    188.63 o 
 -17   1  20       33.98      100.01    153.38 o 
 -15   1  20      225.88      476.72    234.17 o 
 -13   1  20     1218.77      982.30    193.36 o 
 -11   1  20     1410.53     1294.38    193.08 o 
  -9   1  20      167.70      155.35    109.78 o 
  -7   1  20      472.49      539.03    107.93 o 
  -5   1  20     2899.92     3083.76    189.05 o 
  -3   1  20       64.73      153.29    135.34 o 
  -1   1  20      156.31       83.28     90.90 o 
   1   1  20       39.72      102.23     87.98 o 
   3   1  20      266.82      336.42     96.46 o 
   5   1  20     1405.96     1631.55    237.72 o 
   7   1  20      192.28     -132.69    129.51 o 
   9   1  20     1606.95     1573.78    237.81 o 
  11   1  20       18.07      124.60    183.16 o 
  13   1  20       13.03      287.99    183.66 o 
  15   1  20       31.32     -224.59    160.09 o 
  17   1  20        6.63      259.30    183.04 o 
 -22   2  20      695.75      638.51    259.53 o 
 -20   2  20      192.39      335.82    222.27 o 
 -18   2  20      454.71      132.83    281.20 o 
 -16   2  20      367.20      573.98    215.88 o 
 -14   2  20       30.17     -214.92    148.54 o 
 -12   2  20     6114.56     5736.52    412.96 o 
 -10   2  20     1926.35     1941.40    234.20 o 
  -8   2  20     1081.13     1209.41    162.06 o 
  -6   2  20       13.50       66.57    103.04 o 
  -4   2  20     1547.34     1461.74    166.24 o 
  -2   2  20     6699.95     5994.34    282.04 o 
   0   2  20      882.48      797.88    153.65 o 
   2   2  20     1540.67     1674.76    178.33 o 
   4   2  20       17.45     -115.19    140.06 o 
   6   2  20     1148.47     1081.04    197.26 o 
   8   2  20      561.51      304.61    157.32 o 
  10   2  20     1453.63     1865.10    262.37 o 
  12   2  20      412.31      597.01    193.48 o 
  14   2  20      485.50      -69.78    170.47 o 
  16   2  20     1804.58     1889.98    282.29 o 
 -21   3  20        0.40      337.55    216.56 o 
 -19   3  20        0.90     -172.89    189.43 o 
 -17   3  20        8.97      143.29    186.71 o 
 -15   3  20      135.97      222.66    181.16 o 
 -13   3  20      486.06      474.21    194.14 o 
 -11   3  20       32.23     -208.38    177.57 o 
  -9   3  20       54.36       51.81    139.32 o 
  -7   3  20        8.67      142.68    133.78 o 
  -5   3  20     1273.83     1307.84    168.83 o 
  -3   3  20     1771.64     2186.64    238.92 o 
  -1   3  20      255.60      301.91    144.07 o 
   1   3  20        4.72      141.13    166.27 o 
   3   3  20      895.72      632.79    168.16 o 
   5   3  20      199.10      246.90    211.41 o 
   7   3  20       21.28      105.37    221.38 o 
   9   3  20     1051.57     1209.07    314.96 o 
  11   3  20      750.58      400.90    273.89 o 
  13   3  20       78.96      382.22    243.28 o 
  15   3  20       61.86     -213.88    261.93 o 
 -18   4  20       72.44      115.00    213.28 o 
 -16   4  20       34.93     -332.37    337.48 o 
 -14   4  20     1224.16     1440.17    304.72 o 
 -12   4  20      862.32      707.61    322.98 o 
 -10   4  20      711.32      741.25    215.74 o 
  -8   4  20      506.58      165.64    188.76 o 
  -6   4  20      109.06       59.22    141.93 o 
  -4   4  20      188.90      334.53    145.27 o 
  -2   4  20       24.88       49.31    148.74 o 
   0   4  20      190.77       68.07    140.14 o 
   2   4  20       42.64     -100.50    134.80 o 
   4   4  20        0.76        2.25    179.46 o 
   6   4  20     1275.39     1446.94    320.21 o 
   8   4  20      446.83      546.99    268.26 o 
  10   4  20      125.81      255.57    243.75 o 
  12   4  20     1347.44     1595.66    369.59 o 
  14   4  20       27.47     -240.69    280.10 o 
 -17   5  20      771.85      714.59    285.75 o 
 -15   5  20      387.86      253.29    243.62 o 
 -13   5  20        0.28     -284.77    217.72 o 
 -11   5  20     2653.18     2991.00    353.63 o 
  -9   5  20      169.04       65.86    188.23 o 
  -7   5  20        7.77     -111.64    160.80 o 
  -5   5  20      579.64      442.97    183.31 o 
  -3   5  20       12.82      152.60    153.31 o 
  -1   5  20      976.65     1074.15    211.70 o 
   1   5  20       83.01      235.42    185.46 o 
   3   5  20     3995.35     4311.56    406.59 o 
   5   5  20      287.12      547.99    251.76 o 
   7   5  20        1.47      101.32    227.60 o 
   9   5  20      512.06      675.57    281.16 o 
  11   5  20        0.84      -47.54    218.59 o 
 -14   6  20      579.80     1462.36    303.16 o 
 -12   6  20      180.68      196.19    214.20 o 
 -10   6  20       93.49      151.82    212.72 o 
  -8   6  20      165.60       -9.56    180.55 o 
  -6   6  20       34.63      -90.52    179.32 o 
  -4   6  20        2.57      148.15    168.32 o 
  -2   6  20      165.50      400.21    199.13 o 
   0   6  20      487.93      414.74    180.77 o 
   2   6  20       71.04      290.66    182.09 o 
   4   6  20      299.32      302.33    205.96 o 
   6   6  20      896.39      641.23    265.40 o 
   8   6  20       12.43      170.99    234.70 o 
  -9   7  20      564.62      989.89    464.36 o 
  -7   7  20      656.16      453.01    223.49 o 
  -5   7  20     2360.29     2691.47    388.69 o 
  -3   7  20      762.34     1040.79    248.41 o 
  -1   7  20     1003.11     1329.03    265.86 o 
   1   7  20        7.63     -174.90    198.16 o 
   3   7  20      849.54      338.35    296.66 o 
 -21   1  21     1834.72     1454.64    270.90 o 
 -19   1  21     3767.54     4026.40    369.69 o 
 -17   1  21      949.19      925.62    200.10 o 
 -15   1  21     3074.84     3119.36    304.27 o 
 -13   1  21     6437.02     5581.86    362.79 o 
 -11   1  21     2991.35     3360.66    273.84 o 
  -9   1  21     5371.21     5325.50    278.66 o 
  -7   1  21      958.38     1222.59    136.70 o 
  -5   1  21    19281.58    18067.97    367.68 o 
  -3   1  21     1034.26     1036.06    130.79 o 
  -1   1  21     3650.79     3591.36    204.18 o 
   1   1  21      236.06      238.02    100.34 o 
   3   1  21      693.74      632.90    129.27 o 
   5   1  21     3027.16     3258.33    276.60 o 
   7   1  21        5.09       52.22    146.48 o 
   9   1  21     2105.22     2006.45    280.16 o 
  11   1  21      771.65     1263.72    230.53 o 
  13   1  21      768.81      660.65    231.32 o 
  15   1  21      104.20      204.26    181.81 o 
 -22   2  21       46.29      -10.07    201.13 o 
 -20   2  21      195.48      421.03    208.70 o 
 -18   2  21      170.13      137.13    190.77 o 
 -16   2  21        0.26       88.81    198.40 o 
 -14   2  21      683.85      859.91    219.20 o 
 -12   2  21     3977.13     3852.55    365.33 o 
 -10   2  21      410.77      413.75    158.19 o 
  -8   2  21      351.09      576.75    136.89 o 
  -6   2  21       35.45      130.98    113.81 o 
  -4   2  21     5497.90     5621.59    286.40 o 
  -2   2  21      148.87      149.93    119.14 o 
   0   2  21      592.31      674.24    136.55 o 
   2   2  21       53.22      130.44    114.48 o 
   4   2  21        0.03       82.44    174.70 o 
   6   2  21       65.42      137.59    142.18 o 
   8   2  21     1047.68      905.08    208.60 o 
  10   2  21     1018.92      855.38    216.18 o 
  12   2  21       18.11       13.86    176.84 o 
  14   2  21      209.33      143.60    177.19 o 
  16   2  21      105.65      424.80    212.87 o 
 -21   3  21       69.89      129.97    225.47 o 
 -19   3  21       14.89      454.31    327.90 o 
 -17   3  21      175.11      540.40    205.36 o 
 -15   3  21       26.22      255.87    193.37 o 
 -13   3  21        1.05     -224.62    149.75 o 
 -11   3  21      304.17      369.65    174.87 o 
  -9   3  21     1741.69     1774.91    236.95 o 
  -7   3  21      134.26       60.34    118.95 o 
  -5   3  21      158.52       47.28    126.96 o 
  -3   3  21       16.62     -172.68    120.55 o 
  -1   3  21      222.91       93.07    130.50 o 
   1   3  21     2458.89     2311.54    340.32 o 
   3   3  21     1397.45     1278.36    234.35 o 
   5   3  21      512.05      365.15    227.28 o 
   7   3  21      559.13      594.66    243.39 o 
   9   3  21      866.35      914.97    298.53 o 
  11   3  21      133.87      637.74    276.25 o 
  13   3  21      216.61     -307.36    292.11 o 
  15   3  21      327.06      473.81    311.24 o 
 -18   4  21      111.43      175.25    281.62 o 
 -16   4  21       72.85      163.65    273.88 o 
 -14   4  21      976.45      756.86    284.17 o 
 -12   4  21     2013.69     2107.65    358.03 o 
 -10   4  21     1208.17      844.36    286.07 o 
  -8   4  21     2001.19     2141.77    299.14 o 
  -6   4  21     1351.18     1008.81    201.77 o 
  -4   4  21     1499.29     1382.62    278.30 o 
  -2   4  21      469.30      363.27    172.12 o 
   0   4  21     1399.75     1216.58    221.44 o 
   2   4  21     1063.31      864.37    264.77 o 
   4   4  21     1922.84     2121.51    308.91 o 
   6   4  21      233.90      117.84    232.87 o 
   8   4  21     2040.88     1934.39    360.96 o 
  10   4  21       41.62      229.48    255.19 o 
  12   4  21     1699.55     1744.96    393.64 o 
 -17   5  21        4.29     -184.79    285.97 o 
 -15   5  21      641.95      608.33    252.65 o 
 -13   5  21      271.83       78.75    209.75 o 
 -11   5  21       19.28      278.07    217.73 o 
  -9   5  21     1885.95     2115.08    313.98 o 
  -7   5  21      201.35      201.85    194.28 o 
  -5   5  21      372.82      275.85    180.04 o 
  -3   5  21     1522.54     1428.31    232.29 o 
  -1   5  21      278.89      312.74    188.82 o 
   1   5  21      338.72      218.17    194.94 o 
   3   5  21      264.72      224.54    251.72 o 
   5   5  21       11.30     -223.14    182.54 o 
   7   5  21      285.70      230.56    275.15 o 
   9   5  21      317.89      660.01    284.06 o 
  11   5  21      277.13      430.11    264.64 o 
 -14   6  21      102.38     -209.71    214.07 o 
 -12   6  21     1191.84     1287.94    294.65 o 
 -10   6  21      531.17      384.08    216.80 o 
  -8   6  21      119.46      541.58    225.56 o 
  -6   6  21     1134.38     1199.66    253.63 o 
  -4   6  21      175.65      274.65    187.77 o 
  -2   6  21     1018.65      944.24    216.99 o 
   0   6  21      228.54      197.18    168.11 o 
   2   6  21     1190.73     1047.11    227.60 o 
   4   6  21      205.65      583.32    220.40 o 
   6   6  21      299.10      172.09    299.29 o 
   8   6  21      105.42      722.72    297.98 o 
  -7   7  21       96.92      143.35    202.09 o 
  -5   7  21      556.05      847.31    252.06 o 
  -3   7  21      344.06      240.26    212.04 o 
  -1   7  21       26.35       80.87    221.15 o 
   1   7  21      228.53      163.48    219.68 o 
   3   7  21      417.78      209.89    248.20 o 
 -22   0  22      114.74      132.93    216.58 o 
 -20   0  22     2863.84     3622.26    497.71 o 
 -18   0  22      425.71      938.19    307.71 o 
 -16   0  22    11179.12     9696.09    686.62 o 
 -14   0  22      144.41       82.48    284.79 o 
 -12   0  22     9977.66    10312.83    613.28 o 
 -10   0  22     9199.88     9372.44    768.77 o 
  -8   0  22        1.94     -126.39    147.38 o 
  -6   0  22     6565.02     6876.21    387.55 o 
  -4   0  22      373.33      346.44    155.92 o 
  -2   0  22        1.26       54.42    129.19 o 
   0   0  22      236.58      134.80    144.19 o 
   2   0  22        4.57       33.78    191.97 o 
   4   0  22     4377.27     4051.82    413.65 o 
   6   0  22       29.27       94.79    193.70 o 
   8   0  22      459.88      851.41    277.87 o 
  10   0  22      719.71      759.18    288.24 o 
  12   0  22        4.82       10.06    237.67 o 
  14   0  22        2.24      -86.55    231.63 o 
  16   0  22       54.15      199.55    266.90 o 
 -21   1  22      255.01       38.07    169.09 o 
 -19   1  22      527.92      454.71    196.08 o 
 -17   1  22        0.52      -84.00    173.17 o 
 -15   1  22      857.47     1221.09    215.36 o 
 -13   1  22      104.02      235.02    144.02 o 
 -11   1  22      675.54      905.78    172.99 o 
  -9   1  22       10.25      -12.42    108.59 o 
  -7   1  22       27.27      183.77     98.15 o 
  -5   1  22      295.88      303.91    102.94 o 
  -3   1  22     1457.17     1289.99    140.74 o 
  -1   1  22      105.30       90.72     91.92 o 
   1   1  22        0.55       12.02     83.41 o 
   3   1  22      265.47      226.26    130.25 o 
   5   1  22      465.31      369.08    146.09 o 
   7   1  22       32.26      106.24    148.23 o 
   9   1  22        2.67        1.01    159.16 o 
  11   1  22       30.16      382.52    185.29 o 
  13   1  22       25.22      340.10    201.77 o 
  15   1  22      140.69      207.73    248.42 o 
 -20   2  22      117.91      144.27    255.28 o 
 -18   2  22      707.68      915.02    239.84 o 
 -16   2  22     1061.37      908.62    236.54 o 
 -14   2  22      277.62      293.95    189.52 o 
 -12   2  22     3220.08     2849.29    318.61 o 
 -10   2  22     1243.89     1097.06    202.14 o 
  -8   2  22     1064.61     1103.83    198.80 o 
  -6   2  22     2044.79     2539.75    221.19 o 
  -4   2  22      802.09      723.69    160.15 o 
  -2   2  22      825.09      658.42    175.66 o 
   0   2  22     4255.59     4223.72    264.54 o 
   2   2  22     2081.03     1918.04    199.08 o 
   4   2  22     1048.62      940.20    211.16 o 
   6   2  22     1100.27     1099.90    231.71 o 
   8   2  22      251.96      108.57    198.68 o 
  10   2  22        1.36     -106.75    166.75 o 
  12   2  22      847.77      808.40    207.98 o 
  14   2  22        0.06     -138.10    162.61 o 
 -19   3  22       53.93      -67.90    217.30 o 
 -17   3  22       17.40      -51.46    284.32 o 
 -15   3  22      128.47      279.36    236.14 o 
 -13   3  22     1058.42     1079.26    239.86 o 
 -11   3  22     2889.03     2464.13    273.94 o 
  -9   3  22      345.43       20.09    152.11 o 
  -7   3  22      101.93       34.43    141.69 o 
  -5   3  22       36.54      -41.54    142.32 o 
  -3   3  22      673.63      826.68    188.82 o 
  -1   3  22      511.68      685.05    172.23 o 
   1   3  22       55.34      190.56    147.57 o 
   3   3  22       35.63      245.37    179.87 o 
   5   3  22      413.57      319.73    233.28 o 
   7   3  22      100.19       79.64    215.02 o 
   9   3  22     2389.02     2846.45    566.85 o 
  11   3  22       14.13      121.65    241.87 o 
  13   3  22      635.87      209.78    290.61 o 
 -18   4  22        8.20      180.81    225.48 o 
 -16   4  22      696.88      406.92    241.31 o 
 -14   4  22      630.54      803.58    358.19 o 
 -12   4  22     1038.33      573.41    266.04 o 
 -10   4  22       37.20      -94.35    182.95 o 
  -8   4  22      223.10      127.85    216.38 o 
  -6   4  22        3.87     -250.76    167.17 o 
  -4   4  22      318.28      284.32    181.00 o 
  -2   4  22      576.50      631.10    190.23 o 
   0   4  22      203.71       98.02    157.56 o 
   2   4  22        0.09       17.41    138.79 o 
   4   4  22       26.51      127.60    232.89 o 
   6   4  22     1067.44      721.57    301.54 o 
   8   4  22       15.94      342.74    261.95 o 
  10   4  22       26.20      246.63    343.77 o 
  12   4  22      450.95      463.78    327.48 o 
 -17   5  22      148.05       35.14    249.77 o 
 -15   5  22      359.12      427.99    230.17 o 
 -13   5  22     2560.79     2462.10    386.76 o 
 -11   5  22       31.59      138.74    223.21 o 
  -9   5  22      745.15      715.04    232.72 o 
  -7   5  22       59.47      208.79    196.77 o 
  -5   5  22      460.04      394.00    189.90 o 
  -3   5  22      585.15      781.61    207.47 o 
  -1   5  22      133.48      210.07    173.56 o 
   1   5  22     3034.89     2664.10    306.42 o 
   3   5  22       42.16      -87.76    183.02 o 
   5   5  22     1116.59     1127.02    295.16 o 
   7   5  22      247.74      159.37    238.32 o 
   9   5  22      265.80      689.41    283.08 o 
  11   5  22      629.71      139.77    349.71 o 
 -12   6  22      145.78      275.33    259.84 o 
 -10   6  22        9.95     -280.85    264.32 o 
  -8   6  22      439.19      828.44    282.03 o 
  -6   6  22      138.37      518.36    200.42 o 
  -4   6  22        2.46      167.44    170.72 o 
  -2   6  22        1.36      265.05    165.32 o 
   0   6  22       34.92      155.58    184.03 o 
   2   6  22       38.45      265.58    185.64 o 
   4   6  22       14.99      -61.77    230.75 o 
   6   6  22       51.59       53.35    400.57 o 
  -7   7  22      808.65     1383.26    326.25 o 
  -5   7  22      664.38     1241.45    275.19 o 
  -3   7  22     1789.86     1236.75    273.67 o 
  -1   7  22       29.05      444.80    197.47 o 
   1   7  22      306.05      256.36    218.16 o 
 -21   1  23       24.53      188.09    217.03 o 
 -19   1  23      349.96      541.59    212.64 o 
 -17   1  23      813.83      891.86    238.34 o 
 -15   1  23     1012.98      915.53    224.88 o 
 -13   1  23      666.49      621.00    201.88 o 
 -11   1  23      742.89      579.35    201.74 o 
  -9   1  23     1712.52     1772.06    225.33 o 
  -7   1  23     2137.75     2325.72    223.68 o 
  -5   1  23     3151.62     3234.38    204.70 o 
  -3   1  23     5832.88     5365.15    241.30 o 
  -1   1  23      535.70      552.56    118.88 o 
   1   1  23     1409.90     1415.57    154.77 o 
   3   1  23     1346.73     1102.16    178.29 o 
   5   1  23       79.67       55.60    131.42 o 
   7   1  23     1429.61     1284.12    210.23 o 
   9   1  23     2477.12     2819.78    298.77 o 
  11   1  23      154.07       99.49    173.78 o 
  13   1  23       12.27     -128.41    176.29 o 
  15   1  23       47.12      305.12    180.88 o 
 -20   2  23      334.61      178.87    202.30 o 
 -18   2  23     1532.51     1899.36    304.08 o 
 -16   2  23      314.54       -8.52    175.42 o 
 -14   2  23       97.08      165.63    175.57 o 
 -12   2  23      166.77       42.77    173.35 o 
 -10   2  23     3677.12     3602.68    308.36 o 
  -8   2  23      141.77      200.75    142.97 o 
  -6   2  23     2073.76     2335.53    222.69 o 
  -4   2  23     1267.96     1398.29    180.72 o 
  -2   2  23      107.04      129.01    115.65 o 
   0   2  23       45.40       52.73    113.34 o 
   2   2  23      328.11      357.81    146.34 o 
   4   2  23      403.38       18.92    161.32 o 
   6   2  23       90.82      348.14    184.27 o 
   8   2  23      139.33      173.72    197.84 o 
  10   2  23      152.56      234.25    213.70 o 
  12   2  23      462.10      358.33    222.10 o 
  14   2  23        6.49     -251.29    221.18 o 
 -19   3  23      149.66      677.04    236.82 o 
 -17   3  23        0.16       77.76    201.28 o 
 -15   3  23      180.52      412.19    211.46 o 
 -13   3  23     1612.21     1767.38    281.35 o 
 -11   3  23     3234.76     3058.14    305.67 o 
  -9   3  23      106.60      155.10    202.91 o 
  -7   3  23     1887.40     2267.25    253.61 o 
  -5   3  23      295.99      392.39    157.91 o 
  -3   3  23     1921.26     1918.64    249.49 o 
  -1   3  23      939.82     1122.87    203.28 o 
   1   3  23     2181.66     2243.51    249.69 o 
   3   3  23     6694.37     7346.28    549.78 o 
   5   3  23       18.80      313.75    215.27 o 
   7   3  23      721.69     1025.61    302.96 o 
   9   3  23        3.08      269.37    246.88 o 
  11   3  23      764.11      883.02    324.21 o 
  13   3  23      793.38     1306.22    496.23 o 
 -18   4  23        0.94     -124.61    221.41 o 
 -16   4  23       28.89      339.39    234.15 o 
 -14   4  23       90.71      256.79    226.11 o 
 -12   4  23        3.23       34.73    220.57 o 
 -10   4  23      487.84      394.35    217.96 o 
  -8   4  23      287.64      425.14    208.15 o 
  -6   4  23     3047.29     3650.34    327.43 o 
  -4   4  23       26.85       32.64    148.18 o 
  -2   4  23     1083.59     1396.30    236.05 o 
   0   4  23      847.09     1034.14    216.08 o 
   2   4  23      161.79      561.13    212.33 o 
   4   4  23       63.67        6.11    230.58 o 
   6   4  23      986.71      413.10    258.11 o 
   8   4  23      301.17       65.92    328.92 o 
  10   4  23        5.09      119.96    281.79 o 
  12   4  23     1075.91     1210.43    374.83 o 
 -15   5  23        0.57      269.17    248.83 o 
 -13   5  23      219.17      220.64    240.48 o 
 -11   5  23      367.13       88.57    315.95 o 
  -9   5  23      233.71      519.19    221.98 o 
  -7   5  23      449.42      364.86    210.89 o 
  -5   5  23       67.77      103.38    167.03 o 
  -3   5  23        4.97       48.72    167.17 o 
  -1   5  23       54.29       94.95    186.42 o 
   1   5  23        3.55      221.62    167.19 o 
   3   5  23      191.17      -26.81    194.87 o 
   5   5  23       83.44       77.38    242.26 o 
   7   5  23        5.57       96.03    317.50 o 
   9   5  23       45.51      343.89    293.14 o 
 -12   6  23        0.03     -179.50    225.42 o 
 -10   6  23      600.70      930.00    242.45 o 
  -8   6  23       67.92      275.90    304.14 o 
  -6   6  23       51.72      -10.57    172.69 o 
  -4   6  23     2014.28     1773.12    257.49 o 
  -2   6  23      312.70       87.56    165.28 o 
   0   6  23     1059.68      936.38    220.74 o 
   2   6  23       40.24       38.43    203.35 o 
   4   6  23      304.69      651.32    361.70 o 
   6   6  23      148.58      501.60    248.09 o 
  -5   7  23      120.38      233.48    287.26 o 
  -3   7  23      118.95      164.27    192.54 o 
  -1   7  23      294.93      679.42    230.65 o 
 -22   0  24        5.52      285.04    239.60 o 
 -20   0  24      191.08       70.97    242.29 o 
 -18   0  24     1861.91     1841.02    428.99 o 
 -16   0  24     2869.79     2826.51    421.84 o 
 -14   0  24     2931.04     2716.65    408.00 o 
 -12   0  24     1172.08     1249.71    475.45 o 
 -10   0  24     9279.37     8963.99    569.73 o 
  -8   0  24     6322.32     6215.04    452.90 o 
  -6   0  24     3532.52     3497.16    359.69 o 
  -4   0  24    26170.15    25223.48    733.90 o 
  -2   0  24     2169.60     2461.75    263.13 o 
   0   0  24     5742.61     5838.14    373.29 o 
   2   0  24        0.23       48.24    153.09 o 
   4   0  24       21.89       18.69    187.49 o 
   6   0  24     2300.98     1759.03    330.70 o 
   8   0  24      721.57      336.96    257.88 o 
  10   0  24     4456.54     4661.42    557.69 o 
  12   0  24      102.29      315.70    309.63 o 
  14   0  24      326.25      517.53    288.11 o 
 -21   1  24      438.59      -17.90    345.32 o 
 -19   1  24        6.86       74.85    268.50 o 
 -17   1  24      506.40      537.19    232.87 o 
 -15   1  24     1309.52     1254.33    252.41 o 
 -13   1  24       86.05       91.53    168.72 o 
 -11   1  24     5216.79     4582.69    385.60 o 
  -9   1  24      610.64      782.30    183.34 o 
  -7   1  24     2975.52     2721.49    229.87 o 
  -5   1  24      129.19      174.27    114.28 o 
  -3   1  24      221.02      524.18    134.08 o 
  -1   1  24      312.54      398.42    127.28 o 
   1   1  24       42.50       73.95     99.73 o 
   3   1  24      275.51      147.75    128.61 o 
   5   1  24       54.44      -21.81    136.57 o 
   7   1  24        0.31      -41.26    144.84 o 
   9   1  24       12.36      -90.69    155.32 o 
  11   1  24      179.46      -29.46    169.54 o 
  13   1  24      492.49      289.29    223.46 o 
  15   1  24       75.84      316.24    210.64 o 
 -20   2  24      898.37      823.45    243.90 o 
 -18   2  24      589.58      793.76    219.52 o 
 -16   2  24      914.22      757.99    226.61 o 
 -14   2  24     2336.48     2470.14    331.05 o 
 -12   2  24      372.37       64.22    184.42 o 
 -10   2  24     1601.40     1865.86    240.18 o 
  -8   2  24     2075.82     2242.16    252.19 o 
  -6   2  24      654.74      447.76    143.71 o 
  -4   2  24     2055.86     2118.98    212.91 o 
  -2   2  24      165.47       32.23    120.81 o 
   0   2  24      325.33      143.06    129.14 o 
   2   2  24     3831.71     4106.77    305.18 o 
   4   2  24     1854.00     1898.30    287.26 o 
   6   2  24     1008.89      896.36    220.38 o 
   8   2  24      298.51      -14.94    184.29 o 
  10   2  24      311.59      180.98    212.61 o 
  12   2  24      467.05      687.65    225.46 o 
  14   2  24      189.53      546.09    246.52 o 
 -19   3  24       20.59       50.15    194.60 o 
 -17   3  24      337.13      345.68    314.12 o 
 -15   3  24      344.42      377.25    190.78 o 
 -13   3  24      117.77      189.47    280.35 o 
 -11   3  24     6299.91     6668.63    557.26 o 
  -9   3  24      209.12       78.80    190.47 o 
  -7   3  24      118.05     -200.43    212.53 o 
  -5   3  24      601.12      417.91    161.72 o 
  -3   3  24      429.81      152.87    159.93 o 
  -1   3  24     2032.42     2184.31    270.94 o 
   1   3  24       50.35      -48.76    136.15 o 
   3   3  24      121.25      403.92    232.23 o 
   5   3  24        2.89       15.66    234.51 o 
   7   3  24      160.54      115.38    225.01 o 
   9   3  24     4052.19     3740.61    470.70 o 
  11   3  24      239.01      342.53    275.27 o 
  13   3  24        3.08      128.54    285.57 o 
 -18   4  24      336.48      -56.15    255.42 o 
 -16   4  24       59.31      108.55    210.43 o 
 -14   4  24      384.81      511.85    243.15 o 
 -12   4  24      632.42      440.83    290.00 o 
 -10   4  24     1419.13     1533.02    298.08 o 
  -8   4  24       32.18      138.27    211.17 o 
  -6   4  24     1936.01     1878.58    262.99 o 
  -4   4  24     1213.82      927.42    217.98 o 
  -2   4  24        8.92      -61.06    152.62 o 
   0   4  24     1147.76     1058.64    259.01 o 
   2   4  24       17.56      146.97    186.96 o 
   4   4  24       23.80      -39.36    222.03 o 
   6   4  24       13.91      -20.53    218.37 o 
   8   4  24      260.20      515.65    280.07 o 
  10   4  24      164.25       49.87    272.49 o 
  12   4  24      262.11      142.13    323.29 o 
 -15   5  24       83.17     -123.09    220.32 o 
 -13   5  24       51.73      268.24    263.61 o 
 -11   5  24      880.89      617.16    320.40 o 
  -9   5  24       89.61      430.96    212.60 o 
  -7   5  24      289.34      500.77    214.40 o 
  -5   5  24      172.40      -16.77    175.91 o 
  -3   5  24      139.90      345.49    188.12 o 
  -1   5  24      151.73       90.21    163.23 o 
   1   5  24      391.75      383.05    217.33 o 
   3   5  24     1962.74     2108.00    378.96 o 
   5   5  24      112.97       36.63    333.90 o 
   7   5  24      185.13     -151.37    332.46 o 
   9   5  24      427.02      756.97    320.84 o 
 -12   6  24      658.85     1253.30    301.26 o 
 -10   6  24      230.42      364.40    223.23 o 
  -8   6  24      623.96      647.36    247.06 o 
  -6   6  24       44.09      447.16    262.42 o 
  -4   6  24       62.58      330.89    188.66 o 
  -2   6  24        1.73      269.88    199.80 o 
   0   6  24        8.40     -160.47    220.30 o 
   2   6  24        3.45      -53.63    179.10 o 
   4   6  24       62.87       84.43    336.79 o 
   6   6  24      183.20      735.13    274.33 o 
 -21   1  25      447.76      261.42    181.09 o 
 -19   1  25      547.35      811.79    221.14 o 
 -17   1  25      261.40      326.96    172.09 o 
 -15   1  25      592.55      335.15    247.66 o 
 -13   1  25     3220.74     2691.57    333.37 o 
 -11   1  25      916.21      749.65    214.80 o 
  -9   1  25       29.11      113.61    139.79 o 
  -7   1  25     9386.99     9713.33    377.45 o 
  -5   1  25     5477.23     5328.95    298.30 o 
  -3   1  25     1321.36     1408.91    179.71 o 
  -1   1  25     3528.21     3799.02    273.69 o 
   1   1  25     2923.84     2806.36    256.61 o 
   3   1  25     1033.57      893.05    242.77 o 
   5   1  25     1136.83      849.36    176.44 o 
   7   1  25      149.94      417.26    173.23 o 
   9   1  25      962.97     1008.62    227.83 o 
  11   1  25      175.77      194.55    180.78 o 
  13   1  25      588.26      744.23    223.76 o 
 -20   2  25       15.05      159.74    209.33 o 
 -18   2  25      238.72      -51.23    253.73 o 
 -16   2  25      221.18      441.38    200.78 o 
 -14   2  25        0.13      185.06    185.54 o 
 -12   2  25     1046.61     1297.63    254.21 o 
 -10   2  25      462.38      290.65    190.18 o 
  -8   2  25       55.61     -131.22    136.92 o 
  -6   2  25      644.00      699.43    162.91 o 
  -4   2  25        0.02      -80.64    111.53 o 
  -2   2  25      688.11      701.86    156.65 o 
   0   2  25       18.25       76.35    124.76 o 
   2   2  25      346.59      -91.16    175.15 o 
   4   2  25       54.00     -225.57    150.38 o 
   6   2  25        0.01       -9.28    170.44 o 
   8   2  25      471.55      796.07    220.10 o 
  10   2  25      143.94      249.96    209.50 o 
  12   2  25      407.13      476.87    221.10 o 
  14   2  25        1.02      108.68    232.91 o 
 -19   3  25      259.26      624.12    275.68 o 
 -17   3  25       45.67      162.75    315.88 o 
 -15   3  25      525.93      418.26    251.41 o 
 -13   3  25      128.53     -271.19    196.03 o 
 -11   3  25      834.33     1002.31    282.97 o 
  -9   3  25        6.83      104.42    194.01 o 
  -7   3  25      159.87      249.28    246.79 o 
  -5   3  25      144.12      182.84    165.42 o 
  -3   3  25       11.70       -4.88    156.29 o 
  -1   3  25      252.18      132.53    155.52 o 
   1   3  25     1872.02     1767.13    326.36 o 
   3   3  25      334.60      270.64    233.55 o 
   5   3  25       81.99      -10.24    216.51 o 
   7   3  25      145.64       83.53    231.37 o 
   9   3  25       51.70      -19.47    250.86 o 
  11   3  25      110.87       -2.81    284.66 o 
  13   3  25        0.91      383.90    301.59 o 
 -18   4  25      413.22      645.99    266.91 o 
 -16   4  25       35.71     -176.20    284.76 o 
 -14   4  25     1948.79     1949.48    431.54 o 
 -12   4  25     1677.03     1870.34    529.12 o 
 -10   4  25        7.44     -201.14    192.16 o 
  -8   4  25        1.51       73.78    188.13 o 
  -6   4  25     1226.05     1110.26    217.43 o 
  -4   4  25      195.63      533.28    189.32 o 
  -2   4  25      757.08      652.43    197.37 o 
   0   4  25      331.04      149.25    163.85 o 
   2   4  25     2483.03     2925.02    348.43 o 
   4   4  25       49.38      128.54    232.80 o 
   6   4  25      267.97      970.14    292.65 o 
   8   4  25     1133.31     1162.17    333.53 o 
  10   4  25      305.21      613.63    314.83 o 
 -15   5  25       90.35     -221.63    317.68 o 
 -13   5  25        0.64       64.17    301.51 o 
 -11   5  25      511.69      498.49    240.23 o 
  -9   5  25      590.23      639.52    237.03 o 
  -7   5  25       10.90      516.10    211.67 o 
  -5   5  25      528.98      600.30    208.60 o 
  -3   5  25      695.63      722.47    204.75 o 
  -1   5  25      135.14       44.46    169.24 o 
   1   5  25      229.73      296.36    211.16 o 
   3   5  25      354.17      499.25    285.93 o 
   5   5  25       28.86       12.61    237.87 o 
   7   5  25       29.73      283.83    265.04 o 
   9   5  25        0.03       -2.71    271.81 o 
 -10   6  25       31.76       24.37    217.73 o 
  -8   6  25     1494.68     1228.77    296.71 o 
  -6   6  25        5.22     -175.70    197.24 o 
  -4   6  25      224.13      785.47    223.22 o 
  -2   6  25      441.06      902.93    208.74 o 
   0   6  25      510.34      644.92    221.89 o 
   2   6  25     1089.25      802.18    236.74 o 
   4   6  25       80.51      516.71    269.51 o 
 -20   0  26     4562.86     6411.98   1305.73 o 
 -18   0  26      440.05      -85.57    306.34 o 
 -16   0  26        5.47       43.78    208.08 o 
 -14   0  26      132.63       52.90    216.27 o 
 -12   0  26     2057.12     1710.44    329.79 o 
 -10   0  26      279.51      188.37    252.74 o 
  -8   0  26    12574.53    12008.86    501.74 o 
  -6   0  26    10088.42     9857.75    466.33 o 
  -4   0  26    12182.67    10516.14    460.39 o 
  -2   0  26     7202.63     6714.34    408.20 o 
   0   0  26      320.98      280.33    156.94 o 
   2   0  26     6789.61     6459.13    514.49 o 
   4   0  26     1312.45     1478.79    304.82 o 
   6   0  26       45.98     -130.45    239.12 o 
   8   0  26     6342.55     5978.94    590.26 o 
  10   0  26       24.31       73.84    251.34 o 
  12   0  26      244.02      104.60    258.94 o 
  14   0  26      537.75      505.31    304.42 o 
 -21   1  26       24.41      384.00    247.42 o 
 -19   1  26     1218.29     1349.23    265.48 o 
 -17   1  26       96.90      -67.86    185.22 o 
 -15   1  26      231.56      315.49    193.40 o 
 -13   1  26     3742.86     3564.57    369.58 o 
 -11   1  26       50.94      188.24    182.04 o 
  -9   1  26     1781.92     1451.59    254.01 o 
  -7   1  26     5084.14     4859.11    298.11 o 
  -5   1  26        4.43      -33.00    118.51 o 
  -3   1  26       55.83      -43.53    114.15 o 
  -1   1  26     1822.14     1575.22    193.14 o 
   1   1  26        4.96      119.22    142.55 o 
   3   1  26     1959.88     1665.92    251.10 o 
   5   1  26     1038.21     1033.45    219.02 o 
   7   1  26       29.52      -42.87    163.10 o 
   9   1  26      539.02      408.04    210.12 o 
  11   1  26       27.94      204.47    222.96 o 
  13   1  26      157.05       92.54    189.61 o 
 -20   2  26       61.47      355.36    227.47 o 
 -18   2  26      115.08     -153.08    234.66 o 
 -16   2  26       60.32      399.83    208.49 o 
 -14   2  26      973.37      982.03    256.72 o 
 -12   2  26      895.91      790.59    223.78 o 
 -10   2  26      104.17       96.24    169.86 o 
  -8   2  26     1091.62      937.58    196.94 o 
  -6   2  26      550.91      727.13    160.62 o 
  -4   2  26       15.39       30.70    128.57 o 
  -2   2  26     4250.81     4195.88    311.54 o 
   0   2  26        0.60      138.26    129.65 o 
   2   2  26     4727.50     5487.58    411.40 o 
   4   2  26     1119.51     1361.71    249.96 o 
   6   2  26        4.68        9.28    174.43 o 
   8   2  26     1839.58     1626.59    308.63 o 
  10   2  26       74.98      185.77    221.25 o 
  12   2  26       38.21      184.41    214.84 o 
 -19   3  26      771.84      909.22    300.91 o 
 -17   3  26       47.08       -9.04    275.24 o 
 -15   3  26       17.44      117.94    212.17 o 
 -13   3  26     1901.83     2171.87    376.24 o 
 -11   3  26      151.65      -67.87    216.39 o 
  -9   3  26      378.93      529.99    214.22 o 
  -7   3  26       49.92      224.59    196.94 o 
  -5   3  26     1028.03     1263.13    231.02 o 
  -3   3  26     1339.56     1066.09    218.23 o 
  -1   3  26      104.35      155.08    158.43 o 
   1   3  26      202.75        1.94    190.67 o 
   3   3  26      643.67      520.91    273.86 o 
   5   3  26      536.62      578.53    280.43 o 
   7   3  26        1.43      210.13    247.85 o 
   9   3  26      465.96      552.16    317.14 o 
  11   3  26      736.65      456.24    304.08 o 
 -16   4  26      293.07      720.47    263.34 o 
 -14   4  26        5.60      250.69    248.19 o 
 -12   4  26      240.78      131.24    238.89 o 
 -10   4  26      537.02      474.65    229.80 o 
  -8   4  26      688.67      994.43    254.61 o 
  -6   4  26      376.84       81.01    192.91 o 
  -4   4  26        1.61        3.95    159.43 o 
  -2   4  26      159.02      -19.23    178.84 o 
   0   4  26      289.92      270.55    195.63 o 
   2   4  26      150.28      233.64    242.52 o 
   4   4  26       30.91     -154.72    211.27 o 
   6   4  26      314.06      327.73    268.37 o 
   8   4  26        1.43      105.80    281.09 o 
  10   4  26       87.90       35.93    294.58 o 
 -15   5  26      103.14      467.75    273.26 o 
 -13   5  26      157.51      582.82    301.66 o 
 -11   5  26      286.72      661.49    243.98 o 
  -9   5  26       38.34      575.60    255.32 o 
  -7   5  26        0.05      -24.65    192.63 o 
  -5   5  26     1889.79     1913.42    320.87 o 
  -3   5  26      925.12     1121.95    237.08 o 
  -1   5  26      155.69      104.15    179.53 o 
   1   5  26      447.43      377.22    221.82 o 
   3   5  26       10.38     -163.12    228.46 o 
   5   5  26        1.35       21.00    261.68 o 
   7   5  26        0.09      413.65    305.65 o 
 -10   6  26      154.27      118.84    204.97 o 
  -8   6  26      287.45      186.38    230.19 o 
  -6   6  26     1153.77     1436.59    296.33 o 
  -4   6  26      281.32      -14.66    188.93 o 
  -2   6  26      714.69      766.98    323.70 o 
   0   6  26       86.60      406.66    260.87 o 
   2   6  26       15.26     -331.89    287.51 o 
 -19   1  27      111.81      643.33    213.91 o 
 -17   1  27      368.23      290.42    235.75 o 
 -15   1  27        2.13      -28.72    173.26 o 
 -13   1  27     2732.52     2827.51    336.95 o 
 -11   1  27        4.71      282.91    181.06 o 
  -9   1  27      262.23      309.34    177.42 o 
  -7   1  27     2025.34     2209.62    216.99 o 
  -5   1  27      967.11      829.80    157.00 o 
  -3   1  27      505.72      540.59    146.38 o 
  -1   1  27        9.12      100.48    124.09 o 
   1   1  27     2425.55     2765.17    312.13 o 
   3   1  27      784.45      768.30    205.52 o 
   5   1  27     1388.38     1148.97    237.79 o 
   7   1  27     3132.29     2921.00    344.90 o 
   9   1  27       36.58      168.94    207.75 o 
  11   1  27      115.60       22.28    208.40 o 
  13   1  27       12.37      376.05    219.07 o 
 -20   2  27      810.62      305.55    209.56 o 
 -18   2  27      114.20     -196.09    226.98 o 
 -16   2  27     1576.51     1594.65    275.44 o 
 -14   2  27       50.42      260.91    192.80 o 
 -12   2  27      443.37      524.60    212.24 o 
 -10   2  27     2039.23     2322.75    309.48 o 
  -8   2  27     1587.43     1745.32    241.38 o 
  -6   2  27     1210.25     1300.99    195.25 o 
  -4   2  27     1073.04      982.09    180.19 o 
  -2   2  27      231.84      169.75    133.17 o 
   0   2  27     1174.06     1215.82    209.15 o 
   2   2  27      108.51      259.38    178.57 o 
   4   2  27      627.67      587.21    203.83 o 
   6   2  27       71.93      -73.76    172.65 o 
   8   2  27        1.90      125.95    198.66 o 
  10   2  27       88.65       42.85    221.06 o 
  12   2  27      125.65      333.22    262.99 o 
 -17   3  27      173.67      393.40    246.94 o 
 -15   3  27     1693.55     1384.05    321.15 o 
 -13   3  27     3215.00     3040.20    422.39 o 
 -11   3  27      101.81      -70.98    200.30 o 
  -9   3  27     3190.82     2949.37    359.75 o 
  -7   3  27      418.04      296.32    205.88 o 
  -5   3  27     1849.84     1418.93    244.88 o 
  -3   3  27      213.73      149.04    176.74 o 
  -1   3  27     2729.96     2714.85    291.06 o 
   1   3  27      358.43      449.91    267.13 o 
   3   3  27        9.15      590.00    260.05 o 
   5   3  27      165.51      -82.46    221.17 o 
   7   3  27       24.40      -36.36    231.88 o 
   9   3  27      206.64      219.70    292.73 o 
  11   3  27      537.70      559.03    313.62 o 
 -16   4  27       21.94      -74.78    210.87 o 
 -14   4  27      336.45      332.09    268.51 o 
 -12   4  27       13.67     -119.30    233.05 o 
 -10   4  27      724.60      528.47    376.86 o 
  -8   4  27      266.23       40.69    192.63 o 
  -6   4  27        0.46      -80.41    185.75 o 
  -4   4  27      181.96       84.47    178.17 o 
  -2   4  27        0.06      -20.21    157.36 o 
   0   4  27      912.34     1239.06    265.87 o 
   2   4  27      751.50      570.97    265.09 o 
   4   4  27       32.69      725.99    265.56 o 
   6   4  27       37.66       89.61    270.65 o 
   8   4  27      851.72      935.13    340.40 o 
 -13   5  27        2.70     -190.44    255.14 o 
 -11   5  27      125.41      314.57    275.18 o 
  -9   5  27     1372.07     1127.96    279.94 o 
  -7   5  27        3.28      125.41    242.89 o 
  -5   5  27        0.87      327.31    214.91 o 
  -3   5  27     1458.01     1505.24    258.85 o 
  -1   5  27      164.41      409.10    196.04 o 
   1   5  27      265.18      536.95    378.53 o 
   3   5  27        0.04      -79.75    229.62 o 
   5   5  27      230.33      589.55    301.58 o 
   7   5  27        0.08     -104.22    281.89 o 
  -8   6  27       36.68      550.21    245.35 o 
  -6   6  27     1215.16     1448.50    298.90 o 
  -4   6  27       12.58     -295.01    196.67 o 
  -2   6  27      101.92      180.26    187.75 o 
   0   6  27      572.47      474.04    282.00 o 
   2   6  27       29.48       43.98    256.01 o 
 -20   0  28        0.39       17.52    406.71 o 
 -18   0  28     1231.46      683.92    367.96 o 
 -16   0  28       66.88       35.51    272.58 o 
 -14   0  28      440.49      306.19    497.10 o 
 -12   0  28       44.34     -186.41    231.03 o 
 -10   0  28       47.65      -29.82    273.27 o 
  -8   0  28      458.60      354.77    313.37 o 
  -6   0  28      527.61      703.75    249.24 o 
  -4   0  28       27.36      -69.33    148.42 o 
  -2   0  28       13.80     -107.94    132.84 o 
   0   0  28     1447.70     1485.04    280.97 o 
   2   0  28      396.51      358.82    210.35 o 
   4   0  28     1124.18     1191.35    276.17 o 
   6   0  28      492.76      500.18    322.11 o 
   8   0  28      379.92      338.04    341.97 o 
  10   0  28     1415.78     1150.43    355.81 o 
  12   0  28      218.81      675.13    314.05 o 
 -19   1  28        0.02     -148.92    158.65 o 
 -17   1  28      324.55      523.14    207.68 o 
 -15   1  28        7.26      -13.45    183.00 o 
 -13   1  28     2648.74     2244.25    301.94 o 
 -11   1  28     1111.04     1166.61    240.28 o 
  -9   1  28     1005.41      924.68    229.88 o 
  -7   1  28      619.45      752.73    165.41 o 
  -5   1  28     1671.96     1568.40    200.54 o 
  -3   1  28        0.99      -70.37    129.62 o 
  -1   1  28      182.94      378.54    138.69 o 
   1   1  28       49.24      181.96    159.09 o 
   3   1  28      173.33      154.68    166.12 o 
   5   1  28      485.48      421.95    192.74 o 
   7   1  28      171.41      449.13    198.60 o 
   9   1  28      104.25      165.78    202.76 o 
  11   1  28       14.05      102.89    202.85 o 
 -18   2  28      117.77      403.09    214.41 o 
 -16   2  28      303.92      485.18    197.51 o 
 -14   2  28      238.76      225.35    238.69 o 
 -12   2  28      188.91      203.65    181.16 o 
 -10   2  28      232.58      456.41    302.82 o 
  -8   2  28     1128.81      950.07    201.78 o 
  -6   2  28      559.36      575.60    163.47 o 
  -4   2  28     1267.35     1081.09    194.42 o 
  -2   2  28       14.94       28.08    160.22 o 
   0   2  28     4634.61     4770.29    444.24 o 
   2   2  28      730.77      974.08    225.58 o 
   4   2  28      963.29     1278.73    259.43 o 
   6   2  28      456.23      427.50    198.11 o 
   8   2  28      244.02      189.76    244.92 o 
  10   2  28     1142.31     1211.78    324.69 o 
  12   2  28        3.20      434.92    306.14 o 
 -17   3  28      210.12      139.06    215.13 o 
 -15   3  28       39.50      365.75    235.80 o 
 -13   3  28      240.91      490.35    260.41 o 
 -11   3  28        4.55       87.03    222.25 o 
  -9   3  28        0.42     -155.38    191.95 o 
  -7   3  28      336.87      341.09    203.33 o 
  -5   3  28      183.41      271.61    173.22 o 
  -3   3  28     1318.87     1712.17    250.72 o 
  -1   3  28      314.47      292.46    172.84 o 
   1   3  28       30.02       97.79    212.59 o 
   3   3  28     1098.74     1407.10    319.75 o 
   5   3  28       83.14       77.10    248.61 o 
   7   3  28        1.28      -70.45    240.98 o 
   9   3  28      708.18     1026.03    330.70 o 
 -16   4  28      692.30      384.09    334.89 o 
 -14   4  28      832.04     1140.81    332.58 o 
 -12   4  28       17.28      -19.80    242.35 o 
 -10   4  28      539.39      734.02    251.58 o 
  -8   4  28      106.05      203.09    253.44 o 
  -6   4  28       84.64      -42.13    190.00 o 
  -4   4  28      305.43      502.19    197.19 o 
  -2   4  28       14.92      -82.72    188.33 o 
   0   4  28       52.55      323.93    192.13 o 
   2   4  28        0.19      261.87    231.75 o 
   4   4  28      565.56      377.85    270.68 o 
   6   4  28       30.65      618.67    298.53 o 
   8   4  28      312.61       86.16    383.54 o 
 -13   5  28      355.34      277.17    316.38 o 
 -11   5  28      253.48      -56.42    247.40 o 
  -9   5  28       63.40       -5.01    221.56 o 
  -7   5  28        0.13     -316.58    222.56 o 
  -5   5  28       81.48     -171.20    259.03 o 
  -3   5  28      512.81      927.80    225.63 o 
  -1   5  28      352.81      440.04    270.07 o 
   1   5  28      880.77      827.46    324.58 o 
   3   5  28      354.63     1010.76    405.52 o 
   5   5  28       76.30      101.05    271.38 o 
  -6   6  28      303.02      709.27    260.02 o 
  -4   6  28      331.32      340.73    241.15 o 
  -2   6  28       92.04      597.96    233.19 o 
   0   6  28       60.70      201.19    262.05 o 
 -19   1  29      818.07     1025.75    235.77 o 
 -17   1  29        5.35     -271.98    181.32 o 
 -15   1  29     1004.23     1499.46    281.30 o 
 -13   1  29     1457.33     1424.10    261.26 o 
 -11   1  29      631.52      664.96    242.14 o 
  -9   1  29       20.66     -123.66    163.42 o 
  -7   1  29     1616.08     1841.55    239.94 o 
  -5   1  29     2384.00     2523.01    245.31 o 
  -3   1  29     1902.22     1945.09    225.09 o 
  -1   1  29     1085.52     1291.27    202.02 o 
   1   1  29     1271.82     1770.02    258.71 o 
   3   1  29     2345.72     2085.03    288.85 o 
   5   1  29       19.60      109.78    166.91 o 
   7   1  29     2203.71     2533.42    324.82 o 
   9   1  29     2205.10     2172.33    333.44 o 
  11   1  29      617.35      158.64    228.54 o 
 -18   2  29      574.26      486.07    204.92 o 
 -16   2  29       77.84      135.22    186.69 o 
 -14   2  29      532.25      439.50    214.80 o 
 -12   2  29      351.74      587.54    210.55 o 
 -10   2  29      476.92      728.89    219.00 o 
  -8   2  29      862.36      867.38    204.13 o 
  -6   2  29       11.88       83.40    142.84 o 
  -4   2  29     1073.73     1096.59    192.22 o 
  -2   2  29       70.20      224.13    138.13 o 
   0   2  29      572.83      575.01    192.99 o 
   2   2  29      299.56      558.78    203.36 o 
   4   2  29      141.81      423.49    206.23 o 
   6   2  29        6.06      166.33    231.11 o 
   8   2  29      423.00      412.54    238.65 o 
  10   2  29     1012.67     1172.52    313.01 o 
 -17   3  29      174.70     -287.73    294.01 o 
 -15   3  29      284.82      565.22    290.09 o 
 -13   3  29      199.52       90.96    253.14 o 
 -11   3  29      606.77      670.29    280.20 o 
  -9   3  29      207.60      -11.05    188.26 o 
  -7   3  29      803.18      938.92    246.51 o 
  -5   3  29      464.18      803.13    206.33 o 
  -3   3  29      742.37      875.18    213.72 o 
  -1   3  29     1530.41     1358.35    274.24 o 
   1   3  29       91.11      244.72    221.04 o 
   3   3  29        3.29      317.98    261.56 o 
   5   3  29       27.18     -113.72    226.66 o 
   7   3  29       21.46      125.32    254.85 o 
   9   3  29       28.32     -148.51    254.95 o 
 -14   4  29     1661.98     1469.28    365.53 o 
 -12   4  29      970.79     1114.17    328.90 o 
 -10   4  29       75.71      215.76    253.09 o 
  -8   4  29     1324.59     1514.29    337.75 o 
  -6   4  29      403.08      442.10    224.72 o 
  -4   4  29      319.19      583.22    202.73 o 
  -2   4  29      200.20      571.98    201.14 o 
   0   4  29     2366.01     2488.06    380.56 o 
   2   4  29      369.97      322.58    264.68 o 
   4   4  29       12.79     -189.64    239.95 o 
   6   4  29      246.40       93.96    282.63 o 
   8   4  29       27.01     -332.54    272.90 o 
 -11   5  29      252.23      175.41    371.66 o 
  -9   5  29      106.06      167.60    233.13 o 
  -7   5  29     1108.02      701.21    303.07 o 
  -5   5  29       35.53     -152.38    191.15 o 
  -3   5  29       13.78     -154.45    167.84 o 
  -1   5  29      381.34      864.55    254.33 o 
   1   5  29       33.87     -180.91    267.33 o 
   3   5  29      427.27      344.24    453.90 o 
   5   5  29        2.11      260.07    370.76 o 
 -18   0  30      943.43     1004.98    717.67 o 
 -16   0  30       14.74     -127.56    312.87 o 
 -14   0  30     1680.51     1069.06    440.31 o 
 -12   0  30       61.31      -51.34    277.23 o 
 -10   0  30        0.48     -362.67    241.78 o 
  -8   0  30     2582.27     2440.46    486.37 o 
  -6   0  30     3833.30     4145.67    463.59 o 
  -4   0  30      476.59      742.06    338.33 o 
  -2   0  30     1198.85     1478.42    320.43 o 
   0   0  30      408.05      434.42    291.62 o 
   2   0  30     1641.68     1257.63    401.57 o 
   4   0  30     1471.66     1786.30    439.66 o 
   6   0  30     2606.02     2851.41    560.10 o 
   8   0  30      853.97     1165.06    481.33 o 
  10   0  30     1054.95      895.85    420.28 o 
 -19   1  30      536.59      473.15    230.40 o 
 -17   1  30      170.89      221.73    344.46 o 
 -15   1  30       25.09       71.85    186.30 o 
 -13   1  30        3.13      143.60    181.01 o 
 -11   1  30       58.40      277.23    198.60 o 
  -9   1  30     2038.76     2078.64    292.39 o 
  -7   1  30      201.33      175.30    158.79 o 
  -5   1  30      933.53      867.86    171.64 o 
  -3   1  30      847.11      996.93    189.72 o 
  -1   1  30      379.11      784.58    200.24 o 
   1   1  30      869.91      837.01    212.61 o 
   3   1  30       33.14        7.70    169.95 o 
   5   1  30      374.66      196.34    189.81 o 
   7   1  30      338.93      271.74    254.49 o 
   9   1  30       16.45      -33.78    216.42 o 
  11   1  30      489.83     1215.29    262.80 o 
 -18   2  30      418.95      633.19    254.63 o 
 -16   2  30      212.90      292.50    211.18 o 
 -14   2  30       41.68      158.48    191.34 o 
 -12   2  30     4538.98     3961.06    397.68 o 
 -10   2  30      599.99      848.11    237.07 o 
  -8   2  30     3222.38     3453.86    322.80 o 
  -6   2  30      758.99      553.22    168.43 o 
  -4   2  30      268.51      348.54    154.03 o 
  -2   2  30       53.61       60.65    133.40 o 
   0   2  30      618.71      342.32    179.80 o 
   2   2  30      301.84      322.25    183.99 o 
   4   2  30      194.38      123.01    214.12 o 
   6   2  30       16.18      118.25    247.30 o 
   8   2  30      162.02      177.75    240.61 o 
  10   2  30       58.83       94.25    251.98 o 
 -17   3  30        7.49     -299.60    217.73 o 
 -15   3  30      405.81      647.66    308.76 o 
 -13   3  30       48.55      320.32    266.21 o 
 -11   3  30     2388.43     2412.75    396.48 o 
  -9   3  30      259.46      168.30    205.13 o 
  -7   3  30      211.65      351.66    207.56 o 
  -5   3  30     1002.19     1050.05    226.88 o 
  -3   3  30     1652.21     1321.25    243.96 o 
  -1   3  30       56.30     -123.13    212.88 o 
   1   3  30     1610.90     1801.82    455.79 o 
   3   3  30      119.59      132.71    279.62 o 
   5   3  30       20.38      -88.84    214.00 o 
   7   3  30       79.61      468.76    284.88 o 
   9   3  30      539.86     1086.30    283.62 o 
 -14   4  30       76.82      438.29    289.46 o 
 -12   4  30      578.13      469.15    282.57 o 
 -10   4  30        7.95      453.95    263.54 o 
  -8   4  30       66.27      260.86    221.92 o 
  -6   4  30        0.81       44.37    278.45 o 
  -4   4  30      177.61     -116.58    248.03 o 
  -2   4  30      757.24      757.37    246.57 o 
   0   4  30      275.57      667.87    272.20 o 
   2   4  30      115.50      111.17    244.98 o 
   4   4  30      106.40       62.21    259.25 o 
   6   4  30      111.78      257.37    289.92 o 
 -11   5  30      418.12      908.80    335.90 o 
  -9   5  30       87.55      103.68    249.05 o 
  -7   5  30      564.17      281.75    365.89 o 
  -5   5  30      418.91      581.59    230.46 o 
  -3   5  30       48.86     -222.29    168.35 o 
  -1   5  30      349.45      504.53    251.98 o 
   1   5  30     1081.35      754.27    306.53 o 
   3   5  30      687.69      471.89    298.22 o 
 -17   1  31      114.40      363.81    426.97 o 
 -15   1  31      232.05      641.13    279.08 o 
 -13   1  31      371.68      270.84    222.50 o 
 -11   1  31      965.18      953.63    230.83 o 
  -9   1  31      411.98      556.01    220.72 o 
  -7   1  31      313.34      397.81    172.79 o 
  -5   1  31       41.70      -16.05    125.10 o 
  -3   1  31      138.22      205.87    145.76 o 
  -1   1  31      675.27      552.18    326.00 o 
   1   1  31     1419.46     1343.10    239.49 o 
   3   1  31      229.33        3.56    177.47 o 
   5   1  31     1408.90     1347.07    261.84 o 
   7   1  31      793.16      772.34    224.40 o 
   9   1  31        0.23       74.78    252.83 o 
 -18   2  31       26.09       20.22    338.10 o 
 -16   2  31      242.86      787.27    237.19 o 
 -14   2  31       22.23      191.09    201.65 o 
 -12   2  31      371.08      799.17    248.41 o 
 -10   2  31     1606.27     1871.73    289.10 o 
  -8   2  31      698.06      802.35    193.54 o 
  -6   2  31     2172.56     2091.91    269.71 o 
  -4   2  31      143.53      -21.02    139.47 o 
  -2   2  31      394.76      219.23    201.65 o 
   0   2  31      115.12      159.12    213.43 o 
   2   2  31      446.83      476.04    244.50 o 
   4   2  31      291.47      720.46    249.74 o 
   6   2  31        2.21       24.00    284.44 o 
   8   2  31      342.04      350.22    242.11 o 
 -15   3  31     1355.85     1955.98    412.73 o 
 -13   3  31     1952.20     1879.86    371.76 o 
 -11   3  31        0.74     -236.58    263.59 o 
  -9   3  31       96.42      403.82    260.53 o 
  -7   3  31      491.15      818.36    245.80 o 
  -5   3  31       48.14       35.96    173.65 o 
  -3   3  31     1486.24     1602.71    259.30 o 
  -1   3  31      102.33        3.08    213.97 o 
   1   3  31     3553.71     4608.39    488.48 o 
   3   3  31      104.08     -185.91    223.11 o 
   5   3  31      531.27      552.80    261.27 o 
   7   3  31        3.38      234.65    256.32 o 
 -14   4  31       13.66      -76.89    266.43 o 
 -12   4  31      105.34       -4.23    438.55 o 
 -10   4  31       44.31       31.18    249.60 o 
  -8   4  31       26.82       15.09    247.00 o 
  -6   4  31      567.46      249.86    221.07 o 
  -4   4  31        3.47      130.81    183.87 o 
  -2   4  31      486.63      204.71    214.21 o 
   0   4  31      863.58      877.75    312.88 o 
   2   4  31       14.54     -348.48    232.32 o 
   4   4  31       28.98      420.43    258.12 o 
   6   4  31        4.85      220.29    292.11 o 
  -9   5  31      354.61      301.70    252.27 o 
  -7   5  31      561.08      339.26    250.42 o 
  -5   5  31      507.67      672.35    249.22 o 
  -3   5  31        6.20      220.54    237.45 o 
  -1   5  31        3.00      146.35    242.24 o 
   1   5  31        0.23      337.14    266.59 o 
 -18   0  32        0.11      143.82    282.72 o 
 -16   0  32      250.85      920.13    639.13 o 
 -14   0  32        3.58      469.10    371.38 o 
 -12   0  32      215.75       63.03    315.83 o 
 -10   0  32      759.32     1504.92    428.10 o 
  -8   0  32      841.39     1091.02    387.92 o 
  -6   0  32      390.67      291.31    254.00 o 
  -4   0  32     2241.75     2649.21    396.52 o 
  -2   0  32       22.55       20.58    235.96 o 
   0   0  32      198.91      315.03    309.10 o 
   2   0  32      446.73      260.27    324.44 o 
   4   0  32      561.42      992.13    354.06 o 
   6   0  32      879.51      897.67    761.87 o 
   8   0  32     3123.13     3031.16    568.20 o 
 -17   1  32      277.96      863.62    296.22 o 
 -15   1  32      386.97      278.40    255.78 o 
 -13   1  32        3.96      -94.13    204.24 o 
 -11   1  32        4.07      126.72    199.60 o 
  -9   1  32      695.11      725.33    247.99 o 
  -7   1  32     2458.93     2646.37    279.23 o 
  -5   1  32     4149.47     4527.43    322.61 o 
  -3   1  32       13.64      325.32    151.36 o 
  -1   1  32      889.02      743.09    205.88 o 
   1   1  32      501.40      634.13    207.69 o 
   3   1  32       61.31      386.40    186.36 o 
   5   1  32        1.29      -61.83    166.47 o 
   7   1  32      131.16      258.41    188.45 o 
   9   1  32        5.43     -259.13    197.01 o 
 -16   2  32      644.44      353.17    235.06 o 
 -14   2  32     3031.90     3203.81    380.85 o 
 -12   2  32        8.05      176.52    189.11 o 
 -10   2  32     3543.32     3646.36    385.08 o 
  -8   2  32      177.20      395.26    181.42 o 
  -6   2  32     3381.76     3290.59    314.22 o 
  -4   2  32       13.49      368.92    177.66 o 
  -2   2  32     1282.12      832.43    254.56 o 
   0   2  32      136.65      -52.30    258.34 o 
   2   2  32      926.74     1415.43    350.03 o 
   4   2  32       56.53      -34.96    216.10 o 
   6   2  32      602.33      816.27    261.68 o 
   8   2  32       25.44      106.83    356.96 o 
 -15   3  32        2.30      393.49    305.28 o 
 -13   3  32     1689.50     1475.42    367.04 o 
 -11   3  32      295.51      379.41    280.87 o 
  -9   3  32      148.81       58.68    264.28 o 
  -7   3  32      821.36     1305.96    274.35 o 
  -5   3  32        8.12     -247.86    165.24 o 
  -3   3  32        5.33     -149.65    189.29 o 
  -1   3  32      108.60       98.46    227.67 o 
   1   3  32      854.16      578.68    253.62 o 
   3   3  32       10.40      115.11    250.26 o 
   5   3  32        2.63      134.14    223.48 o 
   7   3  32      528.84      173.69    265.02 o 
 -12   4  32      568.46       64.99    264.83 o 
 -10   4  32      160.34      401.74    280.47 o 
  -8   4  32      327.65      220.36    239.03 o 
  -6   4  32     1605.44     1729.21    303.77 o 
  -4   4  32      182.79      492.12    219.18 o 
  -2   4  32      414.48      550.89    287.35 o 
   0   4  32     1338.06     1407.55    330.15 o 
   2   4  32      141.43      312.52    261.14 o 
   4   4  32      102.47     -234.24    436.67 o 
  -7   5  32      241.12      210.23    242.04 o 
  -5   5  32       42.28       26.56    215.33 o 
  -3   5  32       67.08      -14.17    229.51 o 
  -1   5  32      230.85       32.33    260.95 o 
 -17   1  33      116.46      400.09    263.66 o 
 -15   1  33        0.04      282.87    357.84 o 
 -13   1  33     1140.82     1411.96    320.98 o 
 -11   1  33       27.70      164.46    252.61 o 
  -9   1  33      255.39       20.43    220.46 o 
  -7   1  33     3504.72     3847.74    372.62 o 
  -5   1  33       45.78      306.78    173.57 o 
  -3   1  33      180.58      304.80    182.30 o 
  -1   1  33      410.80      153.36    341.69 o 
   1   1  33      413.10      385.98    196.01 o 
   3   1  33       15.39      263.68    180.35 o 
   5   1  33       61.14      -81.42    219.78 o 
   7   1  33      375.01      767.19    212.26 o 
 -16   2  33        1.49      240.03    212.44 o 
 -14   2  33      497.40      950.35    261.23 o 
 -12   2  33      248.80      429.38    222.25 o 
 -10   2  33      982.99     1385.74    263.85 o 
  -8   2  33      436.89      526.40    254.34 o 
  -6   2  33      277.94      551.90    210.03 o 
  -4   2  33      628.40      466.37    230.30 o 
  -2   2  33       15.46      -71.65    199.69 o 
   0   2  33     1376.90     1484.80    317.51 o 
   2   2  33      534.97      777.45    269.80 o 
   4   2  33      318.76      311.67    227.37 o 
   6   2  33     1301.80     2022.20    318.16 o 
 -15   3  33     1741.52     2250.66    447.87 o 
 -13   3  33      853.21     1167.03    331.80 o 
 -11   3  33      788.14      858.04    358.48 o 
  -9   3  33      402.10      610.43    463.32 o 
  -7   3  33       29.30      124.06    215.58 o 
  -5   3  33       23.25     -156.08    175.80 o 
  -3   3  33      145.61      142.76    220.45 o 
  -1   3  33     1050.56     1354.67    300.56 o 
   1   3  33       67.88       26.26    329.07 o 
   3   3  33      115.88     -356.42    237.61 o 
   5   3  33       35.89      398.94    314.88 o 
 -12   4  33        1.00      217.08    285.96 o 
 -10   4  33       53.71      -93.93    257.31 o 
  -8   4  33      107.11      306.54    225.45 o 
  -6   4  33        1.13        0.07    197.24 o 
  -4   4  33       32.32      208.45    406.55 o 
  -2   4  33       16.06       -4.80    236.63 o 
   0   4  33      902.55     1433.25    341.88 o 
   2   4  33      105.89      184.70    247.00 o 
 -16   0  34       89.05      434.26    434.90 o 
 -14   0  34     1495.35     1497.89    582.77 o 
 -12   0  34      325.58      199.97    331.12 o 
 -10   0  34      639.43      582.90    368.04 o 
  -8   0  34     4125.53     3661.93    915.19 o 
  -6   0  34      148.20     -279.66    213.01 o 
  -4   0  34        1.70      190.56    248.16 o 
  -2   0  34      545.15      428.71    733.37 o 
   0   0  34     1420.41     1322.12    384.93 o 
   2   0  34      144.26      298.15    324.60 o 
   4   0  34        2.43      512.73    319.23 o 
   6   0  34      100.32      460.82    325.51 o 
   8   0  34      316.49      -10.47    278.84 o 
 -15   1  34      148.06      289.16    259.28 o 
 -13   1  34        3.64      222.61    224.49 o 
 -11   1  34      138.06      314.61    244.26 o 
  -9   1  34      742.59      685.89    254.62 o 
  -7   1  34      785.19      733.79    247.95 o 
  -5   1  34     1800.09     2015.75    268.46 o 
  -3   1  34      283.87      503.32    367.94 o 
  -1   1  34       17.59      103.84    228.46 o 
   1   1  34       18.88        3.25    185.13 o 
   3   1  34       82.71       18.42    213.44 o 
   5   1  34      253.98        8.03    341.39 o 
   7   1  34       51.67      133.04    221.93 o 
 -14   2  34       78.52      413.97    251.13 o 
 -12   2  34     1234.81     2202.60    373.97 o 
 -10   2  34      824.55      458.22    317.02 o 
  -8   2  34      341.71      694.71    254.80 o 
  -6   2  34      830.67      778.76    243.99 o 
  -4   2  34     1139.61     1538.80    274.87 o 
  -2   2  34     1220.60     1358.02    315.54 o 
   0   2  34      989.80      989.70    284.01 o 
   2   2  34     1413.87     1531.20    334.44 o 
   4   2  34      359.40      555.81    247.12 o 
   6   2  34      801.98      811.37    282.39 o 
 -13   3  34       14.10     -367.77    245.82 o 
 -11   3  34       41.36      308.49    268.19 o 
  -9   3  34      136.62      410.14    324.90 o 
  -7   3  34       43.04       16.26    197.13 o 
  -5   3  34        0.54       41.87    181.87 o 
  -3   3  34      507.38      153.51    254.99 o 
  -1   3  34      186.29      360.67    266.43 o 
   1   3  34      153.35      -28.30    313.14 o 
   3   3  34     1148.11     1412.60    375.18 o 
   5   3  34       30.78      410.85    406.31 o 
 -10   4  34      493.20      759.01    437.88 o 
  -8   4  34      593.27      991.49    270.62 o 
  -6   4  34      108.25        6.59    213.51 o 
  -4   4  34      898.84      938.44    309.59 o 
  -2   4  34      555.31      505.98    299.25 o 
   0   4  34       21.31      229.17    257.53 o 
 -15   1  35     1376.87     1993.49    408.32 o 
 -13   1  35      173.88      628.18    257.03 o 
 -11   1  35      874.48      796.88    272.63 o 
  -9   1  35      570.71      531.83    220.77 o 
  -7   1  35        3.38      111.89    202.48 o 
  -5   1  35      260.87      281.88    219.55 o 
  -3   1  35        0.13      117.67    207.87 o 
  -1   1  35        3.07        3.19    204.14 o 
   1   1  35        5.48      260.00    244.13 o 
   3   1  35      343.41      -18.54    209.44 o 
   5   1  35       33.87     -124.19    201.50 o 
 -14   2  35        0.15      -52.87    437.51 o 
 -12   2  35      458.10      710.71    243.14 o 
 -10   2  35      729.61      913.25    287.61 o 
  -8   2  35     2448.27     2696.14    402.49 o 
  -6   2  35      860.55     1113.11    247.96 o 
  -4   2  35       16.27      152.36    206.00 o 
  -2   2  35       96.66      526.13    333.06 o 
   0   2  35       17.60     -125.75    301.05 o 
   2   2  35      266.95      524.57    256.63 o 
   4   2  35       11.72      426.91    221.45 o 
 -11   3  35      816.18     1489.11    484.08 o 
  -9   3  35     1817.67     1523.08    349.47 o 
  -7   3  35      383.60      275.48    200.13 o 
  -5   3  35     1936.56     1899.17    341.69 o 
  -3   3  35      181.83      104.77    222.62 o 
  -1   3  35     1966.42     1836.46    332.07 o 
   1   3  35      168.01      537.44    253.29 o 
   3   3  35      288.12       35.96    349.27 o 
  -8   4  35      865.53      700.61    301.62 o 
  -6   4  35      389.67      285.00    239.80 o 
  -4   4  35       52.01      306.04    267.93 o 
  -2   4  35      851.03      548.70    291.14 o 
 -14   0  36      221.66      488.27    358.84 o 
 -12   0  36       13.48      496.40    346.95 o 
 -10   0  36      200.88     -197.65    315.78 o 
  -8   0  36      717.24      451.06    325.26 o 
  -6   0  36     1743.32     1853.66    966.03 o 
  -4   0  36      929.61      947.84    386.46 o 
  -2   0  36       67.06       73.32    355.23 o 
   0   0  36      196.74      658.39    427.53 o 
   2   0  36        0.25     -152.01    335.94 o 
   4   0  36      233.41      571.99    509.11 o 
 -15   1  36      180.59      278.79    254.11 o 
 -13   1  36      113.33      134.75    305.77 o 
 -11   1  36        4.36      130.85    230.28 o 
  -9   1  36      376.55      408.95    283.77 o 
  -7   1  36      456.17      318.65    221.16 o 
  -5   1  36      416.02      622.55    238.68 o 
  -3   1  36      209.05      117.64    258.62 o 
  -1   1  36     1139.72      926.27    330.59 o 
   1   1  36      396.99      497.77    227.39 o 
   3   1  36       11.48      394.30    217.87 o 
   5   1  36      680.50      560.45    382.11 o 
 -12   2  36     1713.33     2253.91    464.13 o 
 -10   2  36        5.53      596.66    310.51 o 
  -8   2  36     1230.36     1135.47    343.90 o 
  -6   2  36      554.68      745.52    236.81 o 
  -4   2  36      356.29      313.78    288.39 o 
  -2   2  36      660.61     1745.46    316.57 o 
   0   2  36     3653.84     3716.01    441.17 o 
   2   2  36       87.18      107.88    262.67 o 
   4   2  36      908.77      605.50    323.50 o 
 -11   3  36       52.87      -85.67    229.96 o 
  -9   3  36      403.23      750.46    273.96 o 
  -7   3  36      362.58      356.97    264.45 o 
  -5   3  36       64.73     -144.96    269.51 o 
  -3   3  36      122.57      298.97    227.23 o 
  -1   3  36       19.58      259.14    219.54 o 
   1   3  36      207.47      634.11    248.94 o 
 -13   1  37      462.49      433.56    281.06 o 
 -11   1  37       44.83       -3.51    255.96 o 
  -9   1  37      718.59     1192.77    291.22 o 
  -7   1  37     1467.29     1850.06    312.22 o 
  -5   1  37       32.58      717.56    282.43 o 
  -3   1  37      493.46      193.29    330.08 o 
  -1   1  37      121.20      172.66    225.37 o 
   1   1  37      577.76      891.70    255.97 o 
   3   1  37        9.52        1.84    203.80 o 
 -12   2  37       26.30       93.45    439.03 o 
 -10   2  37       35.17     -300.42    228.62 o 
  -8   2  37     1346.53     1322.99    356.47 o 
  -6   2  37      281.26      598.52    273.89 o 
  -4   2  37        4.40      198.67    497.74 o 
  -2   2  37      236.73      768.07    300.28 o 
   0   2  37        1.29      442.77    427.72 o 
   2   2  37       46.40      219.09    372.99 o 
  -9   3  37      332.52      598.15    256.18 o 
  -7   3  37     1700.71     1602.52    331.36 o 
  -5   3  37      233.48      228.87    245.54 o 
  -3   3  37     2632.57     2685.68    395.21 o 
  -1   3  37      971.44      990.28    288.77 o 
 -12   0  38      141.44      -37.37    279.08 o 
 -10   0  38     1112.04     1808.66    490.47 o 
  -8   0  38      112.66      -24.68    262.06 o 
  -6   0  38       91.00       99.12    412.32 o 
  -4   0  38     1028.05      657.70    354.35 o 
  -2   0  38     3478.01     3259.89    583.59 o 
   0   0  38      566.47     1225.68    376.85 o 
   2   0  38      269.29      598.05    370.85 o 
 -11   1  38       47.80       63.88    220.25 o 
  -9   1  38        0.09      303.83    237.82 o 
  -7   1  38        8.37      187.29    217.07 o 
  -5   1  38      236.44      734.66    273.05 o 
  -3   1  38      411.66      560.39    240.01 o 
  -1   1  38      647.35     1308.43    278.67 o 
   1   1  38       68.52       69.49    371.18 o 
 -10   2  38     1977.64     2062.27    417.91 o 
  -8   2  38       38.59      -38.74    358.55 o 
  -6   2  38      703.78      499.25    297.34 o 
  -4   2  38      271.23      384.86    357.87 o 
  -2   2  38      197.90      533.99    260.73 o 
   0   2  38       25.82        3.76    257.72 o 
  -9   1  39      501.15      747.71    263.89 o 
  -7   1  39      152.33      630.07    277.99 o 
  -5   1  39        2.99       26.59    234.49 o 
  -3   1  39      170.62      363.74    270.08 o 
  -1   1  39      887.88      808.63    259.56 o 
  -6   2  39       19.83      587.65    432.01 o 
  -4   2  39        3.58     -498.65    594.38 o 
  -8   0  40      631.35      873.81    381.54 o 
  -6   0  40      425.49     -499.35    332.90 o 
  -4   0  40       19.15      421.23    346.91 o 
  -5   1  40      260.79       22.25    291.97 o 
                                                 
