# Supplementary material for: 6,12-Bis[(tri­cyclo­hexyl­sil­yl)ethyn­yl]indeno­[1,2-b]fluorene
Source: Acta Crystallogr Sect E Struct Rep Online. 2013 May 15;69(Pt 6):o890. doi: 10.1107/S160053681301218X (PMC3685047; doi:10.1107/S160053681301218X)
Supplement: Supplementary file 3 [file e-69-0o890-Isup3.cml]

<?xml version="1.0" encoding="UTF-8"?>
<cml convention="cmlDict:cmllite" xmlns="http://www.xml-cml.org/schema" xmlns:cmlDict="http://www.xml-cml.org/dictionary/cml/" xmlns:nameDict="http://www.xml-cml.org/dictionary/cml/name/">
  <molecule id="m1">
    <name dictRef="nameDict:unknown">6,12-Bis[(tricyclohexylsilyl)ethynyl]indeno[1,2-b]fluorene</name>
    <atomArray>
      <atom id="a1" elementType="C">
        <label value="1" dictRef="cmlDict:locant"/>
      </atom>
      <atom id="a2" elementType="C">
        <label value="2" dictRef="cmlDict:locant"/>
      </atom>
      <atom id="a3" elementType="C">
        <label value="3" dictRef="cmlDict:locant"/>
      </atom>
      <atom id="a4" elementType="C">
        <label value="4" dictRef="cmlDict:locant"/>
      </atom>
      <atom id="a5" elementType="C">
        <label value="5" dictRef="cmlDict:locant"/>
      </atom>
      <atom id="a6" elementType="C">
        <label value="6" dictRef="cmlDict:locant"/>
      </atom>
      <atom id="a85" elementType="H"/>
      <atom id="a86" elementType="H"/>
      <atom id="a87" elementType="H"/>
      <atom id="a88" elementType="H"/>
      <atom id="a89" elementType="H"/>
      <atom id="a90" elementType="H"/>
      <atom id="a91" elementType="H"/>
      <atom id="a92" elementType="H"/>
      <atom id="a93" elementType="H"/>
      <atom id="a94" elementType="H"/>
      <atom id="a95" elementType="H"/>
      <atom id="a7" elementType="Si" hydrogenCount="0">
        <label value="Si" dictRef="cmlDict:locant"/>
      </atom>
      <atom id="a8" elementType="C" hydrogenCount="0">
        <label value="1" dictRef="cmlDict:locant"/>
      </atom>
      <atom id="a9" elementType="C" hydrogenCount="0">
        <label value="2" dictRef="cmlDict:locant"/>
      </atom>
      <atom id="a32" elementType="C">
        <label value="1" dictRef="cmlDict:locant"/>
      </atom>
      <atom id="a33" elementType="C">
        <label value="2" dictRef="cmlDict:locant"/>
      </atom>
      <atom id="a34" elementType="C">
        <label value="3" dictRef="cmlDict:locant"/>
      </atom>
      <atom id="a35" elementType="C">
        <label value="4" dictRef="cmlDict:locant"/>
      </atom>
      <atom id="a36" elementType="C" hydrogenCount="0">
        <label value="4a" dictRef="cmlDict:locant"/>
      </atom>
      <atom id="a37" elementType="C" hydrogenCount="0">
        <label value="4b" dictRef="cmlDict:locant"/>
      </atom>
      <atom id="a38" elementType="C">
        <label value="5" dictRef="cmlDict:locant"/>
      </atom>
      <atom id="a39" elementType="C" hydrogenCount="0">
        <label value="5a" dictRef="cmlDict:locant"/>
      </atom>
      <atom id="a40" elementType="C" hydrogenCount="0">
        <label value="6" dictRef="cmlDict:locant"/>
      </atom>
      <atom id="a41" elementType="C" hydrogenCount="0">
        <label value="6a" dictRef="cmlDict:locant"/>
      </atom>
      <atom id="a42" elementType="C">
        <label value="7" dictRef="cmlDict:locant"/>
      </atom>
      <atom id="a43" elementType="C">
        <label value="8" dictRef="cmlDict:locant"/>
      </atom>
      <atom id="a44" elementType="C">
        <label value="9" dictRef="cmlDict:locant"/>
      </atom>
      <atom id="a45" elementType="C">
        <label value="10" dictRef="cmlDict:locant"/>
      </atom>
      <atom id="a46" elementType="C" hydrogenCount="0">
        <label value="10a" dictRef="cmlDict:locant"/>
      </atom>
      <atom id="a47" elementType="C" hydrogenCount="0">
        <label value="10b" dictRef="cmlDict:locant"/>
      </atom>
      <atom id="a48" elementType="C">
        <label value="11" dictRef="cmlDict:locant"/>
      </atom>
      <atom id="a49" elementType="C" hydrogenCount="0">
        <label value="11a" dictRef="cmlDict:locant"/>
      </atom>
      <atom id="a50" elementType="C" hydrogenCount="0">
        <label value="12" dictRef="cmlDict:locant"/>
      </atom>
      <atom id="a51" elementType="C" hydrogenCount="0">
        <label value="12a" dictRef="cmlDict:locant"/>
      </atom>
      <atom id="a96" elementType="H"/>
      <atom id="a97" elementType="H"/>
      <atom id="a98" elementType="H"/>
      <atom id="a99" elementType="H"/>
      <atom id="a100" elementType="H"/>
      <atom id="a101" elementType="H"/>
      <atom id="a102" elementType="H"/>
      <atom id="a103" elementType="H"/>
      <atom id="a104" elementType="H"/>
      <atom id="a105" elementType="H"/>
      <atom id="a52" elementType="C">
        <label value="1'" dictRef="cmlDict:locant"/>
      </atom>
      <atom id="a53" elementType="C">
        <label value="2'" dictRef="cmlDict:locant"/>
      </atom>
      <atom id="a54" elementType="C">
        <label value="3'" dictRef="cmlDict:locant"/>
      </atom>
      <atom id="a55" elementType="C">
        <label value="4'" dictRef="cmlDict:locant"/>
      </atom>
      <atom id="a56" elementType="C">
        <label value="5'" dictRef="cmlDict:locant"/>
      </atom>
      <atom id="a57" elementType="C">
        <label value="6'" dictRef="cmlDict:locant"/>
      </atom>
      <atom id="a106" elementType="H"/>
      <atom id="a107" elementType="H"/>
      <atom id="a108" elementType="H"/>
      <atom id="a109" elementType="H"/>
      <atom id="a110" elementType="H"/>
      <atom id="a111" elementType="H"/>
      <atom id="a112" elementType="H"/>
      <atom id="a113" elementType="H"/>
      <atom id="a114" elementType="H"/>
      <atom id="a115" elementType="H"/>
      <atom id="a116" elementType="H"/>
      <atom id="a58" elementType="Si" hydrogenCount="0">
        <label value="Si'" dictRef="cmlDict:locant"/>
      </atom>
      <atom id="a59" elementType="C" hydrogenCount="0">
        <label value="1'" dictRef="cmlDict:locant"/>
      </atom>
      <atom id="a60" elementType="C" hydrogenCount="0">
        <label value="2'" dictRef="cmlDict:locant"/>
      </atom>
      <atom id="a61" elementType="C">
        <label value="1'''" dictRef="cmlDict:locant"/>
      </atom>
      <atom id="a62" elementType="C">
        <label value="2'''" dictRef="cmlDict:locant"/>
      </atom>
      <atom id="a63" elementType="C">
        <label value="3'''" dictRef="cmlDict:locant"/>
      </atom>
      <atom id="a64" elementType="C">
        <label value="4'''" dictRef="cmlDict:locant"/>
      </atom>
      <atom id="a65" elementType="C">
        <label value="5'''" dictRef="cmlDict:locant"/>
      </atom>
      <atom id="a66" elementType="C">
        <label value="6'''" dictRef="cmlDict:locant"/>
      </atom>
      <atom id="a117" elementType="H"/>
      <atom id="a118" elementType="H"/>
      <atom id="a119" elementType="H"/>
      <atom id="a120" elementType="H"/>
      <atom id="a121" elementType="H"/>
      <atom id="a122" elementType="H"/>
      <atom id="a123" elementType="H"/>
      <atom id="a124" elementType="H"/>
      <atom id="a125" elementType="H"/>
      <atom id="a126" elementType="H"/>
      <atom id="a127" elementType="H"/>
      <atom id="a67" elementType="C">
        <label value="1''" dictRef="cmlDict:locant"/>
      </atom>
      <atom id="a68" elementType="C">
        <label value="2''" dictRef="cmlDict:locant"/>
      </atom>
      <atom id="a69" elementType="C">
        <label value="3''" dictRef="cmlDict:locant"/>
      </atom>
      <atom id="a70" elementType="C">
        <label value="4''" dictRef="cmlDict:locant"/>
      </atom>
      <atom id="a71" elementType="C">
        <label value="5''" dictRef="cmlDict:locant"/>
      </atom>
      <atom id="a72" elementType="C">
        <label value="6''" dictRef="cmlDict:locant"/>
      </atom>
      <atom id="a128" elementType="H"/>
      <atom id="a129" elementType="H"/>
      <atom id="a130" elementType="H"/>
      <atom id="a131" elementType="H"/>
      <atom id="a132" elementType="H"/>
      <atom id="a133" elementType="H"/>
      <atom id="a134" elementType="H"/>
      <atom id="a135" elementType="H"/>
      <atom id="a136" elementType="H"/>
      <atom id="a137" elementType="H"/>
      <atom id="a138" elementType="H"/>
      <atom id="a73" elementType="C">
        <label value="1''" dictRef="cmlDict:locant"/>
      </atom>
      <atom id="a74" elementType="C">
        <label value="2''" dictRef="cmlDict:locant"/>
      </atom>
      <atom id="a75" elementType="C">
        <label value="3''" dictRef="cmlDict:locant"/>
      </atom>
      <atom id="a76" elementType="C">
        <label value="4''" dictRef="cmlDict:locant"/>
      </atom>
      <atom id="a77" elementType="C">
        <label value="5''" dictRef="cmlDict:locant"/>
      </atom>
      <atom id="a78" elementType="C">
        <label value="6''" dictRef="cmlDict:locant"/>
      </atom>
      <atom id="a139" elementType="H"/>
      <atom id="a140" elementType="H"/>
      <atom id="a141" elementType="H"/>
      <atom id="a142" elementType="H"/>
      <atom id="a143" elementType="H"/>
      <atom id="a144" elementType="H"/>
      <atom id="a145" elementType="H"/>
      <atom id="a146" elementType="H"/>
      <atom id="a147" elementType="H"/>
      <atom id="a148" elementType="H"/>
      <atom id="a149" elementType="H"/>
      <atom id="a79" elementType="C">
        <label value="1'" dictRef="cmlDict:locant"/>
      </atom>
      <atom id="a80" elementType="C">
        <label value="2'" dictRef="cmlDict:locant"/>
      </atom>
      <atom id="a81" elementType="C">
        <label value="3'" dictRef="cmlDict:locant"/>
      </atom>
      <atom id="a82" elementType="C">
        <label value="4'" dictRef="cmlDict:locant"/>
      </atom>
      <atom id="a83" elementType="C">
        <label value="5'" dictRef="cmlDict:locant"/>
      </atom>
      <atom id="a84" elementType="C">
        <label value="6'" dictRef="cmlDict:locant"/>
      </atom>
      <atom id="a150" elementType="H"/>
      <atom id="a151" elementType="H"/>
      <atom id="a152" elementType="H"/>
      <atom id="a153" elementType="H"/>
      <atom id="a154" elementType="H"/>
      <atom id="a155" elementType="H"/>
      <atom id="a156" elementType="H"/>
      <atom id="a157" elementType="H"/>
      <atom id="a158" elementType="H"/>
      <atom id="a159" elementType="H"/>
      <atom id="a160" elementType="H"/>
    </atomArray>
    <bondArray>
      <bond id="a1_a2" atomRefs2="a1 a2" order="S"/>
      <bond id="a2_a3" atomRefs2="a2 a3" order="S"/>
      <bond id="a3_a4" atomRefs2="a3 a4" order="S"/>
      <bond id="a4_a5" atomRefs2="a4 a5" order="S"/>
      <bond id="a5_a6" atomRefs2="a5 a6" order="S"/>
      <bond id="a1_a6" atomRefs2="a1 a6" order="S"/>
      <bond id="a1_a85" atomRefs2="a1 a85" order="S"/>
      <bond id="a2_a86" atomRefs2="a2 a86" order="S"/>
      <bond id="a2_a87" atomRefs2="a2 a87" order="S"/>
      <bond id="a3_a88" atomRefs2="a3 a88" order="S"/>
      <bond id="a3_a89" atomRefs2="a3 a89" order="S"/>
      <bond id="a4_a90" atomRefs2="a4 a90" order="S"/>
      <bond id="a4_a91" atomRefs2="a4 a91" order="S"/>
      <bond id="a5_a92" atomRefs2="a5 a92" order="S"/>
      <bond id="a5_a93" atomRefs2="a5 a93" order="S"/>
      <bond id="a6_a94" atomRefs2="a6 a94" order="S"/>
      <bond id="a6_a95" atomRefs2="a6 a95" order="S"/>
      <bond id="a1_a7" atomRefs2="a1 a7" order="S"/>
      <bond id="a8_a9" atomRefs2="a8 a9" order="T"/>
      <bond id="a7_a9" atomRefs2="a7 a9" order="S"/>
      <bond id="a48_a47" atomRefs2="a48 a47" order="S"/>
      <bond id="a47_a39" atomRefs2="a47 a39" order="S"/>
      <bond id="a39_a38" atomRefs2="a39 a38" order="D"/>
      <bond id="a38_a37" atomRefs2="a38 a37" order="S"/>
      <bond id="a37_a36" atomRefs2="a37 a36" order="D"/>
      <bond id="a36_a35" atomRefs2="a36 a35" order="S"/>
      <bond id="a35_a34" atomRefs2="a35 a34" order="D"/>
      <bond id="a34_a33" atomRefs2="a34 a33" order="S"/>
      <bond id="a33_a32" atomRefs2="a33 a32" order="D"/>
      <bond id="a32_a51" atomRefs2="a32 a51" order="S"/>
      <bond id="a51_a36" atomRefs2="a51 a36" order="S"/>
      <bond id="a51_a50" atomRefs2="a51 a50" order="D"/>
      <bond id="a50_a49" atomRefs2="a50 a49" order="S"/>
      <bond id="a49_a37" atomRefs2="a49 a37" order="S"/>
      <bond id="a49_a48" atomRefs2="a49 a48" order="D"/>
      <bond id="a40_a41" atomRefs2="a40 a41" order="D"/>
      <bond id="a41_a42" atomRefs2="a41 a42" order="S"/>
      <bond id="a42_a43" atomRefs2="a42 a43" order="D"/>
      <bond id="a43_a44" atomRefs2="a43 a44" order="S"/>
      <bond id="a44_a45" atomRefs2="a44 a45" order="D"/>
      <bond id="a45_a46" atomRefs2="a45 a46" order="S"/>
      <bond id="a46_a41" atomRefs2="a46 a41" order="S"/>
      <bond id="a46_a47" atomRefs2="a46 a47" order="D"/>
      <bond id="a39_a40" atomRefs2="a39 a40" order="S"/>
      <bond id="a32_a96" atomRefs2="a32 a96" order="S"/>
      <bond id="a33_a97" atomRefs2="a33 a97" order="S"/>
      <bond id="a34_a98" atomRefs2="a34 a98" order="S"/>
      <bond id="a35_a99" atomRefs2="a35 a99" order="S"/>
      <bond id="a38_a100" atomRefs2="a38 a100" order="S"/>
      <bond id="a42_a101" atomRefs2="a42 a101" order="S"/>
      <bond id="a43_a102" atomRefs2="a43 a102" order="S"/>
      <bond id="a44_a103" atomRefs2="a44 a103" order="S"/>
      <bond id="a45_a104" atomRefs2="a45 a104" order="S"/>
      <bond id="a48_a105" atomRefs2="a48 a105" order="S"/>
      <bond id="a8_a40" atomRefs2="a8 a40" order="S"/>
      <bond id="a52_a53" atomRefs2="a52 a53" order="S"/>
      <bond id="a53_a54" atomRefs2="a53 a54" order="S"/>
      <bond id="a54_a55" atomRefs2="a54 a55" order="S"/>
      <bond id="a55_a56" atomRefs2="a55 a56" order="S"/>
      <bond id="a56_a57" atomRefs2="a56 a57" order="S"/>
      <bond id="a52_a57" atomRefs2="a52 a57" order="S"/>
      <bond id="a52_a106" atomRefs2="a52 a106" order="S"/>
      <bond id="a53_a107" atomRefs2="a53 a107" order="S"/>
      <bond id="a53_a108" atomRefs2="a53 a108" order="S"/>
      <bond id="a54_a109" atomRefs2="a54 a109" order="S"/>
      <bond id="a54_a110" atomRefs2="a54 a110" order="S"/>
      <bond id="a55_a111" atomRefs2="a55 a111" order="S"/>
      <bond id="a55_a112" atomRefs2="a55 a112" order="S"/>
      <bond id="a56_a113" atomRefs2="a56 a113" order="S"/>
      <bond id="a56_a114" atomRefs2="a56 a114" order="S"/>
      <bond id="a57_a115" atomRefs2="a57 a115" order="S"/>
      <bond id="a57_a116" atomRefs2="a57 a116" order="S"/>
      <bond id="a52_a58" atomRefs2="a52 a58" order="S"/>
      <bond id="a59_a60" atomRefs2="a59 a60" order="T"/>
      <bond id="a59_a50" atomRefs2="a59 a50" order="S"/>
      <bond id="a58_a60" atomRefs2="a58 a60" order="S"/>
      <bond id="a61_a62" atomRefs2="a61 a62" order="S"/>
      <bond id="a62_a63" atomRefs2="a62 a63" order="S"/>
      <bond id="a63_a64" atomRefs2="a63 a64" order="S"/>
      <bond id="a64_a65" atomRefs2="a64 a65" order="S"/>
      <bond id="a65_a66" atomRefs2="a65 a66" order="S"/>
      <bond id="a61_a66" atomRefs2="a61 a66" order="S"/>
      <bond id="a61_a117" atomRefs2="a61 a117" order="S"/>
      <bond id="a62_a118" atomRefs2="a62 a118" order="S"/>
      <bond id="a62_a119" atomRefs2="a62 a119" order="S"/>
      <bond id="a63_a120" atomRefs2="a63 a120" order="S"/>
      <bond id="a63_a121" atomRefs2="a63 a121" order="S"/>
      <bond id="a64_a122" atomRefs2="a64 a122" order="S"/>
      <bond id="a64_a123" atomRefs2="a64 a123" order="S"/>
      <bond id="a65_a124" atomRefs2="a65 a124" order="S"/>
      <bond id="a65_a125" atomRefs2="a65 a125" order="S"/>
      <bond id="a66_a126" atomRefs2="a66 a126" order="S"/>
      <bond id="a66_a127" atomRefs2="a66 a127" order="S"/>
      <bond id="a61_a58" atomRefs2="a61 a58" order="S"/>
      <bond id="a67_a68" atomRefs2="a67 a68" order="S"/>
      <bond id="a68_a69" atomRefs2="a68 a69" order="S"/>
      <bond id="a69_a70" atomRefs2="a69 a70" order="S"/>
      <bond id="a70_a71" atomRefs2="a70 a71" order="S"/>
      <bond id="a71_a72" atomRefs2="a71 a72" order="S"/>
      <bond id="a67_a72" atomRefs2="a67 a72" order="S"/>
      <bond id="a67_a128" atomRefs2="a67 a128" order="S"/>
      <bond id="a68_a129" atomRefs2="a68 a129" order="S"/>
      <bond id="a68_a130" atomRefs2="a68 a130" order="S"/>
      <bond id="a69_a131" atomRefs2="a69 a131" order="S"/>
      <bond id="a69_a132" atomRefs2="a69 a132" order="S"/>
      <bond id="a70_a133" atomRefs2="a70 a133" order="S"/>
      <bond id="a70_a134" atomRefs2="a70 a134" order="S"/>
      <bond id="a71_a135" atomRefs2="a71 a135" order="S"/>
      <bond id="a71_a136" atomRefs2="a71 a136" order="S"/>
      <bond id="a72_a137" atomRefs2="a72 a137" order="S"/>
      <bond id="a72_a138" atomRefs2="a72 a138" order="S"/>
      <bond id="a67_a58" atomRefs2="a67 a58" order="S"/>
      <bond id="a73_a74" atomRefs2="a73 a74" order="S"/>
      <bond id="a74_a75" atomRefs2="a74 a75" order="S"/>
      <bond id="a75_a76" atomRefs2="a75 a76" order="S"/>
      <bond id="a76_a77" atomRefs2="a76 a77" order="S"/>
      <bond id="a77_a78" atomRefs2="a77 a78" order="S"/>
      <bond id="a73_a78" atomRefs2="a73 a78" order="S"/>
      <bond id="a73_a139" atomRefs2="a73 a139" order="S"/>
      <bond id="a74_a140" atomRefs2="a74 a140" order="S"/>
      <bond id="a74_a141" atomRefs2="a74 a141" order="S"/>
      <bond id="a75_a142" atomRefs2="a75 a142" order="S"/>
      <bond id="a75_a143" atomRefs2="a75 a143" order="S"/>
      <bond id="a76_a144" atomRefs2="a76 a144" order="S"/>
      <bond id="a76_a145" atomRefs2="a76 a145" order="S"/>
      <bond id="a77_a146" atomRefs2="a77 a146" order="S"/>
      <bond id="a77_a147" atomRefs2="a77 a147" order="S"/>
      <bond id="a78_a148" atomRefs2="a78 a148" order="S"/>
      <bond id="a78_a149" atomRefs2="a78 a149" order="S"/>
      <bond id="a73_a7" atomRefs2="a73 a7" order="S"/>
      <bond id="a79_a80" atomRefs2="a79 a80" order="S"/>
      <bond id="a80_a81" atomRefs2="a80 a81" order="S"/>
      <bond id="a81_a82" atomRefs2="a81 a82" order="S"/>
      <bond id="a82_a83" atomRefs2="a82 a83" order="S"/>
      <bond id="a83_a84" atomRefs2="a83 a84" order="S"/>
      <bond id="a79_a84" atomRefs2="a79 a84" order="S"/>
      <bond id="a79_a150" atomRefs2="a79 a150" order="S"/>
      <bond id="a80_a151" atomRefs2="a80 a151" order="S"/>
      <bond id="a80_a152" atomRefs2="a80 a152" order="S"/>
      <bond id="a81_a153" atomRefs2="a81 a153" order="S"/>
      <bond id="a81_a154" atomRefs2="a81 a154" order="S"/>
      <bond id="a82_a155" atomRefs2="a82 a155" order="S"/>
      <bond id="a82_a156" atomRefs2="a82 a156" order="S"/>
      <bond id="a83_a157" atomRefs2="a83 a157" order="S"/>
      <bond id="a83_a158" atomRefs2="a83 a158" order="S"/>
      <bond id="a84_a159" atomRefs2="a84 a159" order="S"/>
      <bond id="a84_a160" atomRefs2="a84 a160" order="S"/>
      <bond id="a79_a7" atomRefs2="a79 a7" order="S"/>
    </bondArray>
  </molecule>
</cml>
